# Supplementary material for: 10α-Hy­droxy-4,9-dimethyl-13-(morph­o­lin-4-ylmeth­yl)-3,8,15-trioxatetra­cyclo­[10.3.0.02,4.07,9]penta­decan-14-one
Source: Acta Crystallogr Sect E Struct Rep Online. 2011 Dec 17;68(Pt 1):o167–8. doi: 10.1107/S1600536811053207 (PMC3254508; doi:10.1107/S1600536811053207)
Supplement: Supplementary file 1 [file e-68-0o167-sup1.cif]

##############################################################################
#                                                                            #
# This CIF contains the data in a paper accepted for publication in          #
# Acta Crystallographica Section E. It conforms to the requirements of       #
# Notes for Authors for Acta Crystallographica Section E, and has been       #
# peer reviewed under the auspices of the IUCr Commission on Journals.       #
#                                                                            #
# Full details of the Crystallographic Information File format               #
# are given in the paper "The Crystallographic Information File (CIF):       #
# a New Standard Archive File for Crystallography" by S. R. Hall, F. H.      #
# Allen and I. D. Brown [Acta Cryst. (1991), A47, 655-685].                  #
#                                                                            #
# The current version of the core CIF dictionary is obtainable from          #
# ftp://ftp.iucr.org/pub/cif_core.dic.                                       #
#                                                                            #
# Software is freely available for graphical display of the structure(s)     #
# in this CIF. For information consult the CIF software page                 #
# http://www.iucr.org/resources/cif/software.                                #
#                                                                            #
# This file may be used for bona fide research purposes within the           #
# scientific community so long as proper attribution is given to the journal # 
# article from which it was obtained.                                        #
#                                                                            #
##############################################################################
data_I
_audit_creation_method     SHELXL-97
_chemical_name_systematic
;
10\a-Hydroxy-4,9-dimethyl-13-(morpholin-4-ylmethyl)-3,8,15-
trioxatetracyclo[10.3.0.0^2,4^.0^7,9^]pentadecan-14-one
;
_chemical_name_common     ?
_chemical_formula_moiety     'C19 H29 N O6'
_chemical_formula_sum     'C19 H29 N O6'
_chemical_formula_iupac     'C19 H29 N O6'
_chemical_formula_weight     367.43
_chemical_melting_point     ?
_symmetry_cell_setting     monoclinic
_symmetry_space_group_name_H-M     'P 21'
_symmetry_space_group_name_Hall     'P 2yb'
loop_
    _symmetry_equiv_pos_as_xyz
    'x, y, z'
    '-x, y+1/2, -z'
_cell_length_a     11.6772(9)
_cell_length_b     6.9524(4)
_cell_length_c     11.8244(9)
_cell_angle_alpha     90.00
_cell_angle_beta     102.160(2)
_cell_angle_gamma     90.00
_cell_volume     938.42(12)
_cell_formula_units_Z     2
_cell_measurement_reflns_used     2070
_cell_measurement_theta_min     3.6
_cell_measurement_theta_max     26.37
_cell_measurement_temperature     296(2)
_exptl_crystal_description     prism
_exptl_crystal_colour     colourless
_exptl_crystal_size_max     0.65
_exptl_crystal_size_mid     0.45
_exptl_crystal_size_min     0.26
_exptl_crystal_density_diffrn     1.300
_exptl_crystal_density_meas     ?
_exptl_crystal_density_method     'not measured'
_exptl_crystal_F_000     396
_exptl_absorpt_coefficient_mu     0.096
_exptl_absorpt_correction_type     none
_exptl_absorpt_process_details     ?
_exptl_absorpt_correction_T_min     ?
_exptl_absorpt_correction_T_max     ?
_exptl_special_details     ?
_diffrn_ambient_temperature     296(2)
_diffrn_radiation_type     MoK\a
_diffrn_radiation_wavelength     0.71073
_diffrn_radiation_source     'fine-focus sealed tube'
_diffrn_radiation_monochromator     graphite
_diffrn_measurement_device_type     'Bruker X8 APEXII CCD'
_diffrn_measurement_method     '\f and \w scans'
_diffrn_detector_area_resol_mean     ?
_diffrn_reflns_number     7793
_diffrn_reflns_av_R_equivalents     0.0322
_diffrn_reflns_av_sigmaI/netI     0.0345
_diffrn_reflns_theta_min     3.60
_diffrn_reflns_theta_max     26.37
_diffrn_reflns_theta_full     26.37
_diffrn_measured_fraction_theta_max     0.991
_diffrn_measured_fraction_theta_full     0.991
_diffrn_reflns_limit_h_min     -14
_diffrn_reflns_limit_h_max     14
_diffrn_reflns_limit_k_min     -6
_diffrn_reflns_limit_k_max     8
_diffrn_reflns_limit_l_min     -14
_diffrn_reflns_limit_l_max     13
_diffrn_standards_number     ?
_diffrn_standards_interval_count     ?
_diffrn_standards_interval_time     ?
_diffrn_standards_decay_%     ?
_refine_special_details
;
Refinement of <i>F</i>^2^ against ALL reflections. The weighted <i>R</i>-factor
<i>wR</i> and goodness of fit <i>S</i> are based on <i>F</i>^2^, conventional
<i>R</i>-factors <i>R</i> are based on <i>F</i>, with <i>F</i> set to zero for
negative <i>F</i>^2^. The threshold expression of <i>F</i>^2^ >
2\s(<i>F</i>^2^) is used only for calculating <i>R</i>-factors(gt) <i>etc</i>.
and is not relevant to the choice of reflections for refinement.
<i>R</i>-factors based on <i>F</i>^2^ are statistically about twice as large
as those based on <i>F</i>, and <i>R</i>- factors based on ALL data will be
even larger.
;
_reflns_number_total     2069
_reflns_number_gt     1661
_reflns_threshold_expression     I>2\s(I)
_refine_ls_structure_factor_coef     Fsqd
_refine_ls_matrix_type     full
_refine_ls_R_factor_all     0.0578
_refine_ls_R_factor_gt     0.0435
_refine_ls_wR_factor_gt     0.1014
_refine_ls_wR_factor_ref     0.1101
_refine_ls_goodness_of_fit_ref     1.065
_refine_ls_restrained_S_all     1.065
_refine_ls_number_reflns     2069
_refine_ls_number_parameters     239
_refine_ls_number_restraints     1
_refine_ls_hydrogen_treatment     constr
_refine_ls_weighting_scheme     calc
_refine_ls_weighting_details
         'calc w=1/[\s^2^(Fo^2^)+(0.0604P)^2^+0.0790P] where P=(Fo^2^+2Fc^2^)/3'
_atom_sites_solution_hydrogens     geom
_atom_sites_solution_primary     direct
_atom_sites_solution_secondary     difmap
_refine_ls_shift/su_max     0.000
_refine_ls_shift/su_mean     0.000
_refine_diff_density_max     0.197
_refine_diff_density_min     -0.229
_refine_ls_extinction_method     'SHELXL97 (Sheldrick,2008)'
_refine_ls_extinction_coef     0.047(7)
_refine_ls_extinction_expression
                                  'Fc^*^=kFc[1+0.001xFc^2^\l^3^/sin(2\q)]^-1/4^'
loop_
    _atom_type_symbol
    _atom_type_description
    _atom_type_scat_dispersion_real
    _atom_type_scat_dispersion_imag
    _atom_type_scat_source
    'C' 'C' 0.0033 0.0016
                         'International Tables Vol C Tables 4.2.6.8 and 6.1.1.4'
    'H' 'H' 0.0000 0.0000
                         'International Tables Vol C Tables 4.2.6.8 and 6.1.1.4'
    'N' 'N' 0.0061 0.0033
                         'International Tables Vol C Tables 4.2.6.8 and 6.1.1.4'
    'O' 'O' 0.0106 0.0060
                         'International Tables Vol C Tables 4.2.6.8 and 6.1.1.4'
_computing_data_collection     'APEX2 (Bruker, 2005)'
_computing_cell_refinement     'SAINT (Bruker, 2005)'
_computing_data_reduction     'SAINT (Bruker, 2005)'
_computing_structure_solution     'SHELXS97 (Sheldrick,2008)'
_computing_structure_refinement     'SHELXL97 (Sheldrick,2008)'
_computing_molecular_graphics
                    'ORTEP-3 for Windows (Farrugia,1997)and PLATON (Spek, 2009)'
_computing_publication_material     'WinGX (Farrugia, 1999)'
loop_
    _atom_site_type_symbol
    _atom_site_label
    _atom_site_fract_x
    _atom_site_fract_y
    _atom_site_fract_z
    _atom_site_U_iso_or_equiv
    _atom_site_adp_type
    _atom_site_calc_flag
    _atom_site_refinement_flags
    _atom_site_occupancy
    _atom_site_symmetry_multiplicity
    _atom_site_disorder_assembly
    _atom_site_disorder_group
    C C1 0.2787(2) 0.2053(4) 0.3279(2) 0.0354(6) Uani d . 1 1 . .
    H H1 0.2200 0.1396 0.2692 0.042 Uiso calc R 1 1 . .
    C C2 0.2207(2) 0.3348(5) 0.3984(2) 0.0410(7) Uani d . 1 1 . .
    H H2 0.2724 0.4347 0.4397 0.049 Uiso calc R 1 1 . .
    C C3 0.0963(2) 0.3897(5) 0.3702(3) 0.0481(8) Uani d . 1 1 . .
    C C4 0.0687(3) 0.5894(6) 0.4046(3) 0.0631(10) Uani d . 1 1 . .
    H H4A 0.1265 0.6277 0.4724 0.076 Uiso calc R 1 1 . .
    H H4B -0.0073 0.5888 0.4256 0.076 Uiso calc R 1 1 . .
    C C5 0.0673(3) 0.7374(5) 0.3081(4) 0.0659(10) Uani d . 1 1 . .
    H H5A -0.0014 0.7161 0.2472 0.079 Uiso calc R 1 1 . .
    H H5B 0.0615 0.8655 0.3389 0.079 Uiso calc R 1 1 . .
    C C6 0.1748(3) 0.7262(4) 0.2578(3) 0.0525(8) Uani d . 1 1 . .
    H H6 0.2486 0.7177 0.3153 0.063 Uiso calc R 1 1 . .
    C C7 0.1814(3) 0.6562(4) 0.1444(3) 0.0503(8) Uani d . 1 1 . .
    C C8 0.2969(3) 0.5873(5) 0.1194(3) 0.0468(7) Uani d . 1 1 . .
    H H8 0.2923 0.6064 0.0365 0.056 Uiso calc R 1 1 . .
    C C9 0.3194(3) 0.3721(5) 0.1433(2) 0.0419(7) Uani d . 1 1 . .
    H H9A 0.3758 0.3287 0.0993 0.050 Uiso calc R 1 1 . .
    H H9B 0.2469 0.3033 0.1145 0.050 Uiso calc R 1 1 . .
    C C10 0.3649(2) 0.3155(4) 0.2708(2) 0.0323(6) Uani d . 1 1 . .
    H H10 0.3866 0.4339 0.3151 0.039 Uiso calc R 1 1 . .
    C C11 0.4738(2) 0.1839(4) 0.2903(2) 0.0378(6) Uani d . 1 1 . .
    H H11 0.4747 0.1113 0.2195 0.045 Uiso calc R 1 1 . .
    C C12 0.4563(2) 0.0491(4) 0.3832(2) 0.0439(7) Uani d . 1 1 . .
    C C13 0.5891(2) 0.2916(5) 0.3277(2) 0.0455(7) Uani d . 1 1 . .
    H H13A 0.5919 0.3489 0.4030 0.055 Uiso calc R 1 1 . .
    H H13B 0.6533 0.2006 0.3355 0.055 Uiso calc R 1 1 . .
    C C14 0.0086(3) 0.2978(6) 0.2748(3) 0.0673(11) Uani d . 1 1 . .
    H H14A 0.0412 0.1824 0.2501 0.101 Uiso calc R 1 1 . .
    H H14B -0.0109 0.3854 0.2109 0.101 Uiso calc R 1 1 . .
    H H14C -0.0609 0.2666 0.3024 0.101 Uiso calc R 1 1 . .
    C C15 0.0772(3) 0.5911(7) 0.0548(3) 0.0753(11) Uani d . 1 1 . .
    H H15A 0.0068 0.6419 0.0731 0.113 Uiso calc R 1 1 . .
    H H15B 0.0737 0.4531 0.0540 0.113 Uiso calc R 1 1 . .
    H H15C 0.0845 0.6368 -0.0200 0.113 Uiso calc R 1 1 . .
    C C16 0.6476(3) 0.3626(5) 0.1469(3) 0.0481(7) Uani d . 1 1 . .
    H H16A 0.5893 0.2747 0.1048 0.058 Uiso calc R 1 1 . .
    H H16B 0.7193 0.2908 0.1745 0.058 Uiso calc R 1 1 . .
    C C17 0.6915(3) 0.5830(6) 0.3049(3) 0.0568(9) Uani d . 1 1 . .
    H H17A 0.7644 0.5178 0.3374 0.068 Uiso calc R 1 1 . .
    H H17B 0.6628 0.6422 0.3678 0.068 Uiso calc R 1 1 . .
    C C18 0.6700(3) 0.5208(5) 0.0673(3) 0.0610(9) Uani d . 1 1 . .
    H H18A 0.6983 0.4652 0.0031 0.073 Uiso calc R 1 1 . .
    H H18B 0.5970 0.5870 0.0361 0.073 Uiso calc R 1 1 . .
    C C19 0.7136(3) 0.7371(6) 0.2215(3) 0.0697(10) Uani d . 1 1 . .
    H H19A 0.6419 0.8085 0.1934 0.084 Uiso calc R 1 1 . .
    H H19B 0.7721 0.8263 0.2617 0.084 Uiso calc R 1 1 . .
    N N 0.60588(19) 0.4434(4) 0.24620(18) 0.0419(6) Uani d . 1 1 . .
    O O1 0.39115(18) 0.7008(3) 0.1779(2) 0.0641(7) Uani d . 1 1 . .
    H H1A 0.4495 0.6332 0.1973 0.096 Uiso calc R 1 1 . .
    O O2 0.1778(3) 0.8609(4) 0.1609(3) 0.0845(9) Uani d . 1 1 . .
    O O3 0.14029(17) 0.2566(4) 0.46360(19) 0.0613(7) Uani d . 1 1 . .
    O O4 0.34823(15) 0.0656(3) 0.40522(16) 0.0440(5) Uani d . 1 1 . .
    O O5 0.5259(2) -0.0639(4) 0.4365(2) 0.0649(7) Uani d . 1 1 . .
    O O6 0.7532(2) 0.6551(4) 0.1254(2) 0.0678(7) Uani d . 1 1 . .
loop_
    _atom_site_aniso_label
    _atom_site_aniso_U_11
    _atom_site_aniso_U_22
    _atom_site_aniso_U_33
    _atom_site_aniso_U_12
    _atom_site_aniso_U_13
    _atom_site_aniso_U_23
    C1 0.0331(13) 0.0335(14) 0.0376(14) 0.0022(11) 0.0032(10) 0.0047(12)
    C2 0.0336(13) 0.0482(17) 0.0435(16) -0.0015(12) 0.0135(12) 0.0037(14)
    C3 0.0325(14) 0.0540(19) 0.0604(19) 0.0025(14) 0.0156(13) 0.0134(17)
    C4 0.0520(19) 0.073(2) 0.072(2) 0.0145(18) 0.0297(17) -0.003(2)
    C5 0.070(2) 0.0451(19) 0.089(3) 0.0156(18) 0.0315(19) -0.004(2)
    C6 0.0608(18) 0.0330(17) 0.064(2) -0.0023(14) 0.0126(15) -0.0011(15)
    C7 0.0543(17) 0.0281(15) 0.066(2) 0.0054(13) 0.0064(15) 0.0079(14)
    C8 0.0523(17) 0.0445(17) 0.0430(16) 0.0003(14) 0.0084(13) 0.0106(14)
    C9 0.0461(15) 0.0467(16) 0.0324(14) 0.0087(13) 0.0071(12) 0.0003(13)
    C10 0.0349(13) 0.0317(14) 0.0306(13) 0.0050(11) 0.0074(10) 0.0016(11)
    C11 0.0388(14) 0.0434(16) 0.0328(14) 0.0095(12) 0.0115(11) 0.0020(12)
    C12 0.0424(15) 0.0452(17) 0.0443(16) 0.0096(14) 0.0098(13) 0.0037(14)
    C13 0.0366(14) 0.065(2) 0.0364(15) 0.0050(14) 0.0110(11) 0.0041(15)
    C14 0.0379(16) 0.060(2) 0.096(3) 0.0009(16) -0.0017(17) 0.015(2)
    C15 0.058(2) 0.084(3) 0.071(2) 0.012(2) -0.0148(17) 0.008(2)
    C16 0.0527(16) 0.0531(18) 0.0422(16) 0.0025(15) 0.0182(13) -0.0040(15)
    C17 0.0459(16) 0.073(2) 0.0537(18) -0.0100(17) 0.0146(14) -0.0156(19)
    C18 0.071(2) 0.063(2) 0.0545(19) -0.0047(18) 0.0258(17) 0.0017(18)
    C19 0.066(2) 0.062(2) 0.083(3) -0.0115(19) 0.0228(19) -0.017(2)
    N 0.0367(12) 0.0561(15) 0.0351(12) 0.0013(11) 0.0122(10) -0.0053(12)
    O1 0.0548(13) 0.0511(14) 0.0851(17) -0.0106(11) 0.0121(12) 0.0156(13)
    O2 0.114(2) 0.0458(15) 0.095(2) 0.0084(15) 0.0268(18) 0.0058(15)
    O3 0.0436(11) 0.0799(17) 0.0678(14) 0.0123(11) 0.0285(10) 0.0279(14)
    O4 0.0425(11) 0.0441(11) 0.0470(11) 0.0054(9) 0.0135(9) 0.0138(9)
    O5 0.0584(13) 0.0708(17) 0.0663(14) 0.0282(13) 0.0148(11) 0.0282(13)
    O6 0.0679(14) 0.0695(16) 0.0750(15) -0.0158(13) 0.0351(12) -0.0037(14)
_geom_special_details
;
All s.u.'s (except the s.u. in the dihedral angle between two l.s. planes) are
estimated using the full covariance matrix. The cell s.u.'s are taken into
account individually in the estimation of s.u.'s in distances, angles and
torsion angles; correlations between s.u.'s in cell parameters are only used
when they are defined by crystal symmetry. An approximate (isotropic)
treatment of cell s.u.'s is used for estimating s.u.'s involving l.s. planes.
;
loop_
    _geom_bond_atom_site_label_1
    _geom_bond_atom_site_label_2
    _geom_bond_site_symmetry_2
    _geom_bond_distance
    _geom_bond_publ_flag
    C1 O4 . 1.458(3) ?
    C1 C2 . 1.484(4) ?
    C1 C10 . 1.530(3) ?
    C1 H1 . 0.9800 ?
    C2 O3 . 1.441(3) ?
    C2 C3 . 1.471(4) ?
    C2 H2 . 0.9800 ?
    C3 O3 . 1.449(4) ?
    C3 C14 . 1.498(5) ?
    C3 C4 . 1.500(5) ?
    C4 C5 . 1.535(5) ?
    C4 H4A . 0.9700 ?
    C4 H4B . 0.9700 ?
    C5 C6 . 1.500(5) ?
    C5 H5A . 0.9700 ?
    C5 H5B . 0.9700 ?
    C6 C7 . 1.443(5) ?
    C6 O2 . 1.486(4) ?
    C6 H6 . 0.9800 ?
    C7 O2 . 1.438(4) ?
    C7 C15 . 1.505(5) ?
    C7 C8 . 1.518(4) ?
    C8 O1 . 1.411(4) ?
    C8 C9 . 1.535(4) ?
    C8 H8 . 0.9800 ?
    C9 C10 . 1.540(4) ?
    C9 H9A . 0.9700 ?
    C9 H9B . 0.9700 ?
    C10 C11 . 1.544(3) ?
    C10 H10 . 0.9800 ?
    C11 C12 . 1.490(4) ?
    C11 C13 . 1.523(4) ?
    C11 H11 . 0.9800 ?
    C12 O5 . 1.208(3) ?
    C12 O4 . 1.346(3) ?
    C13 N . 1.470(4) ?
    C13 H13A . 0.9700 ?
    C13 H13B . 0.9700 ?
    C14 H14A . 0.9600 ?
    C14 H14B . 0.9600 ?
    C14 H14C . 0.9600 ?
    C15 H15A . 0.9600 ?
    C15 H15B . 0.9600 ?
    C15 H15C . 0.9600 ?
    C16 N . 1.474(4) ?
    C16 C18 . 1.506(5) ?
    C16 H16A . 0.9700 ?
    C16 H16B . 0.9700 ?
    C17 N . 1.460(4) ?
    C17 C19 . 1.514(5) ?
    C17 H17A . 0.9700 ?
    C17 H17B . 0.9700 ?
    C18 O6 . 1.417(4) ?
    C18 H18A . 0.9700 ?
    C18 H18B . 0.9700 ?
    C19 O6 . 1.432(4) ?
    C19 H19A . 0.9700 ?
    C19 H19B . 0.9700 ?
    O1 H1A . 0.8200 ?
loop_
    _geom_angle_atom_site_label_1
    _geom_angle_atom_site_label_2
    _geom_angle_atom_site_label_3
    _geom_angle_site_symmetry_1
    _geom_angle_site_symmetry_3
    _geom_angle
    _geom_angle_publ_flag
    O4 C1 C2 . . 108.2(2) ?
    O4 C1 C10 . . 106.18(18) ?
    C2 C1 C10 . . 111.4(2) ?
    O4 C1 H1 . . 110.3 ?
    C2 C1 H1 . . 110.3 ?
    C10 C1 H1 . . 110.3 ?
    O3 C2 C3 . . 59.70(17) ?
    O3 C2 C1 . . 119.8(3) ?
    C3 C2 C1 . . 125.2(3) ?
    O3 C2 H2 . . 113.8 ?
    C3 C2 H2 . . 113.8 ?
    C1 C2 H2 . . 113.8 ?
    O3 C3 C2 . . 59.13(17) ?
    O3 C3 C14 . . 112.2(3) ?
    C2 C3 C14 . . 123.1(3) ?
    O3 C3 C4 . . 116.5(3) ?
    C2 C3 C4 . . 115.9(3) ?
    C14 C3 C4 . . 116.5(3) ?
    C3 C4 C5 . . 112.8(3) ?
    C3 C4 H4A . . 109.0 ?
    C5 C4 H4A . . 109.0 ?
    C3 C4 H4B . . 109.0 ?
    C5 C4 H4B . . 109.0 ?
    H4A C4 H4B . . 107.8 ?
    C6 C5 C4 . . 112.5(3) ?
    C6 C5 H5A . . 109.1 ?
    C4 C5 H5A . . 109.1 ?
    C6 C5 H5B . . 109.1 ?
    C4 C5 H5B . . 109.1 ?
    H5A C5 H5B . . 107.8 ?
    C7 C6 O2 . . 58.8(2) ?
    C7 C6 C5 . . 126.8(3) ?
    O2 C6 C5 . . 115.5(3) ?
    C7 C6 H6 . . 114.4 ?
    O2 C6 H6 . . 114.4 ?
    C5 C6 H6 . . 114.4 ?
    O2 C7 C6 . . 62.1(2) ?
    O2 C7 C15 . . 110.5(3) ?
    C6 C7 C15 . . 124.2(3) ?
    O2 C7 C8 . . 113.0(3) ?
    C6 C7 C8 . . 120.7(3) ?
    C15 C7 C8 . . 112.8(3) ?
    O1 C8 C7 . . 111.2(3) ?
    O1 C8 C9 . . 111.7(2) ?
    C7 C8 C9 . . 113.3(3) ?
    O1 C8 H8 . . 106.7 ?
    C7 C8 H8 . . 106.7 ?
    C9 C8 H8 . . 106.7 ?
    C8 C9 C10 . . 116.1(2) ?
    C8 C9 H9A . . 108.3 ?
    C10 C9 H9A . . 108.3 ?
    C8 C9 H9B . . 108.3 ?
    C10 C9 H9B . . 108.3 ?
    H9A C9 H9B . . 107.4 ?
    C1 C10 C9 . . 115.9(2) ?
    C1 C10 C11 . . 103.6(2) ?
    C9 C10 C11 . . 113.6(2) ?
    C1 C10 H10 . . 107.8 ?
    C9 C10 H10 . . 107.8 ?
    C11 C10 H10 . . 107.8 ?
    C12 C11 C13 . . 110.2(2) ?
    C12 C11 C10 . . 104.2(2) ?
    C13 C11 C10 . . 113.7(2) ?
    C12 C11 H11 . . 109.5 ?
    C13 C11 H11 . . 109.5 ?
    C10 C11 H11 . . 109.5 ?
    O5 C12 O4 . . 120.6(3) ?
    O5 C12 C11 . . 127.7(3) ?
    O4 C12 C11 . . 111.6(2) ?
    N C13 C11 . . 113.2(2) ?
    N C13 H13A . . 108.9 ?
    C11 C13 H13A . . 108.9 ?
    N C13 H13B . . 108.9 ?
    C11 C13 H13B . . 108.9 ?
    H13A C13 H13B . . 107.7 ?
    C3 C14 H14A . . 109.5 ?
    C3 C14 H14B . . 109.5 ?
    H14A C14 H14B . . 109.5 ?
    C3 C14 H14C . . 109.5 ?
    H14A C14 H14C . . 109.5 ?
    H14B C14 H14C . . 109.5 ?
    C7 C15 H15A . . 109.5 ?
    C7 C15 H15B . . 109.5 ?
    H15A C15 H15B . . 109.5 ?
    C7 C15 H15C . . 109.5 ?
    H15A C15 H15C . . 109.5 ?
    H15B C15 H15C . . 109.5 ?
    N C16 C18 . . 110.4(3) ?
    N C16 H16A . . 109.6 ?
    C18 C16 H16A . . 109.6 ?
    N C16 H16B . . 109.6 ?
    C18 C16 H16B . . 109.6 ?
    H16A C16 H16B . . 108.1 ?
    N C17 C19 . . 110.8(3) ?
    N C17 H17A . . 109.5 ?
    C19 C17 H17A . . 109.5 ?
    N C17 H17B . . 109.5 ?
    C19 C17 H17B . . 109.5 ?
    H17A C17 H17B . . 108.1 ?
    O6 C18 C16 . . 111.7(3) ?
    O6 C18 H18A . . 109.3 ?
    C16 C18 H18A . . 109.3 ?
    O6 C18 H18B . . 109.3 ?
    C16 C18 H18B . . 109.3 ?
    H18A C18 H18B . . 107.9 ?
    O6 C19 C17 . . 111.3(3) ?
    O6 C19 H19A . . 109.4 ?
    C17 C19 H19A . . 109.4 ?
    O6 C19 H19B . . 109.4 ?
    C17 C19 H19B . . 109.4 ?
    H19A C19 H19B . . 108.0 ?
    C17 N C13 . . 109.8(2) ?
    C17 N C16 . . 108.9(2) ?
    C13 N C16 . . 111.1(2) ?
    C8 O1 H1A . . 109.5 ?
    C7 O2 C6 . . 59.1(2) ?
    C2 O3 C3 . . 61.17(18) ?
    C12 O4 C1 . . 110.9(2) ?
    C18 O6 C19 . . 110.1(2) ?
loop_
    _geom_hbond_atom_site_label_D
    _geom_hbond_atom_site_label_H
    _geom_hbond_atom_site_label_A
    _geom_hbond_site_symmetry_A
    _geom_hbond_distance_DH
    _geom_hbond_distance_HA
    _geom_hbond_distance_DA
    _geom_hbond_angle_DHA
    _geom_hbond_publ_flag
    O1 H1A N 1_555 0.82 2.23 3.048(3) 178 yes
    C1 H1 O2 1_545 0.98 2.32 3.169(4) 145 yes
    C2 H2 O5 2_656 0.98 2.50 3.260(3) 134 yes
    C4 H4B O3 2_556 0.97 2.52 3.367(4) 146 yes
data_global
_journal_date_recd_electronic     2011-12-05
_journal_date_accepted     2011-12-09
_journal_name_full     'Acta Crystallographica, Section E'
_journal_year     2012
_journal_volume     68
_journal_issue      1
_journal_page_first     o167
_journal_page_last     o168
_journal_paper_category     QO
_journal_paper_doi     10.1107/S1600536811053207
_journal_coeditor_code     LH5393
_publ_contact_author_name     'Doctor Fouad Mellouki'
_publ_contact_author_address
;
Laboratoire de Chimie Bioorganique et Analytique,
URAC 22, BP 146, FSTM, Universite' Hassan II,
Mohammedia-Casablanca 20810 Mohammedia,
Morocco
;
_publ_contact_author_email     'mberraho@yahoo.fr'
_publ_contact_author_fax     '0021224437408'
_publ_contact_author_phone     '0021224434649'
_publ_section_title
;\
10\a-Hydroxy-4,9-dimethyl-13-(morpholin-4-ylmethyl)-3,8,15-\
trioxatetracyclo[10.3.0.0^2,4^.0^7,9^]pentadecan-14-one
;
loop_
    _publ_author_name
    _publ_author_address
    'Moumou, Mohamed'
;
bLaboratoire de Chimie Biomol\'eculaire,
Substances Naturelles et R\'eactivit\'e, URAC 16,
Facult\'e des Sciences Semlalia, BP 2390,
Bd My Abdellah, 40000 Marrakech, Morocco
;
    'Benharref,  Ahmed'
;
bLaboratoire de Chimie Biomol\'eculaire,
Substances Naturelles et R\'eactivit\'e, URAC 16,
Facult\'e des Sciences Semlalia, BP 2390,
Bd My Abdellah, 40000 Marrakech, Morocco
;
    'Oudahmane, Abdelghani'
;
Universite Blaise Pascal,
Laboratoire des Mate'riaux Inorganiques, UMR CNRS 6002,
24 Avenue des Landais,
63177 Aubie`re, France
;
    'Mellouki, Fouad'
;
Laboratoire de Chimie Bioorganique et Analytique,
URAC 22, BP 146, FSTM, Universit\'e Hassan II,
Mohammedia-Casablanca 20810 Mohammedia,
Morocco
;
    'Berraho, Moha'
;
bLaboratoire de Chimie Biomol\'eculaire,
Substances Naturelles et R\'eactivit\'e, URAC 16,
Facult\'e des Sciences Semlalia, BP 2390,
Bd My Abdellah, 40000 Marrakech, Morocco
;
