# Supplementary material for: 10α-Hy­droxy-4,9-dimethyl-13-(morph­o­lin-4-ylmeth­yl)-3,8,15-trioxatetra­cyclo­[10.3.0.02,4.07,9]penta­decan-14-one
Source: Acta Crystallogr Sect E Struct Rep Online. 2011 Dec 17;68(Pt 1):o167–8. doi: 10.1107/S1600536811053207 (PMC3254508; doi:10.1107/S1600536811053207)
Supplement: Supplementary file 2 [file e-68-0o167-Isup2.hkl]

#
# h,k,l, Fc-squared, Fo-squared, sigma(Fo-squared) and status flag
#
data_I
_shelx_title ' P63berraho_0m in P2(1)'
_shelx_refln_list_code          4
_shelx_F_calc_maximum       84.42
_exptl_crystal_F_000       396.00
_reflns_d_resolution_high  0.8001
 
loop_
 _symmetry_equiv_pos_as_xyz
 'x, y, z'
 '-x, y+1/2, -z'
 
_cell_length_a    11.6772
_cell_length_b     6.9524
_cell_length_c    11.8244
_cell_angle_alpha  90.000
_cell_angle_beta  102.160
_cell_angle_gamma  90.000
 
_shelx_F_squared_multiplier     1.000
 
loop_
 _refln_index_h
 _refln_index_k
 _refln_index_l
 _refln_F_squared_calc
 _refln_F_squared_meas
 _refln_F_squared_sigma
 _refln_observed_status
   3   0   0     1274.38     1348.58     19.70 o
   4   0   0      244.58      220.94      4.08 o
   5   0   0       33.46       35.56      1.46 o
   6   0   0       48.65       42.48      1.68 o
   7   0   0       53.78       54.55      2.89 o
   8   0   0        0.27        0.91      0.77 o
   9   0   0       28.97       29.50      2.14 o
  10   0   0       10.49        7.66      1.93 o
  11   0   0       18.36       17.80      2.63 o
  12   0   0        0.78       -0.90      1.58 o
  13   0   0       33.30       31.52      3.67 o
  14   0   0        0.59       -2.07      2.12 o
   2   1   0     2812.48     2196.76    158.34 o
   3   1   0     1886.56     1945.15     19.87 o
   4   1   0      410.19      369.37      4.39 o
   5   1   0      274.42      245.92      3.30 o
   6   1   0      702.43      704.50      8.09 o
   7   1   0        4.82        5.32      0.63 o
   8   1   0      136.84      130.61      3.93 o
   9   1   0      360.25      361.41      6.02 o
  10   1   0       44.02       46.63      1.85 o
  11   1   0       27.68       28.04      1.71 o
  12   1   0        2.18        0.01      1.20 o
  13   1   0        6.78       10.62      2.65 o
  14   1   0        8.26       13.16      2.62 o
   0   2   0     2164.49     2285.05     52.57 o
   1   2   0      643.59      675.13      5.86 o
   2   2   0      326.36      349.59      3.22 o
   3   2   0      156.67      140.11      1.87 o
   4   2   0      219.42      242.83      3.12 o
   5   2   0      548.64      547.86      6.19 o
   6   2   0       52.65       45.24      1.10 o
   7   2   0      114.48      123.66      2.24 o
   8   2   0      143.61      136.98      2.72 o
   9   2   0      102.18      104.96      2.47 o
  10   2   0       24.73       26.20      1.40 o
  11   2   0        6.12        4.95      1.08 o
  12   2   0        1.19        0.83      1.43 o
  13   2   0        0.88        0.39      1.99 o
   1   3   0      187.16      229.45      4.16 o
   2   3   0      402.79      373.68      3.73 o
   3   3   0      238.76      240.03      2.78 o
   4   3   0       55.23       51.78      1.06 o
   5   3   0      222.26      223.30      3.36 o
   6   3   0      155.63      165.35      3.06 o
   7   3   0       34.36       32.11      1.24 o
   8   3   0      174.23      183.03      3.35 o
   9   3   0       21.65       18.27      1.17 o
  10   3   0       15.33       14.81      1.56 o
  11   3   0        3.36        2.50      1.30 o
  12   3   0        0.14       -0.46      1.57 o
  13   3   0       21.32       21.01      3.66 o
   0   4   0      131.07      131.19      6.91 o
   1   4   0       40.61       39.01      1.09 o
   2   4   0       75.65       71.57      1.77 o
   3   4   0      312.79      313.51      3.52 o
   4   4   0       58.10       54.15      1.08 o
   5   4   0        4.07        4.29      0.56 o
   6   4   0       51.96       51.09      1.57 o
   7   4   0      122.36      112.23      3.90 o
   8   4   0       25.46       28.20      2.12 o
   9   4   0      105.47      102.72      3.90 o
  10   4   0       18.63       14.18      1.82 o
  11   4   0        1.01        1.52      1.35 o
  12   4   0        3.53        2.41      1.95 o
   1   5   0       12.01        7.85      3.07 o
   2   5   0       10.98       10.33      0.75 o
   3   5   0        3.74        4.73      0.53 o
   4   5   0      106.27       99.55      2.17 o
   5   5   0      182.50      186.57      2.94 o
   6   5   0      250.38      250.95      3.86 o
   7   5   0       74.42       75.41      2.66 o
   8   5   0        1.04        2.33      1.24 o
   9   5   0       30.85       26.19      2.22 o
  10   5   0        3.72        3.91      1.71 o
  11   5   0        0.57        0.29      1.48 o
   0   6   0      110.22      117.73      7.84 o
   1   6   0       11.45        6.84      6.46 o
   2   6   0       48.39       39.31      3.36 o
   3   6   0       13.80       11.56      1.42 o
   4   6   0       10.23       10.83      0.89 o
   5   6   0      120.33      120.30      3.04 o
   6   6   0       10.56       10.18      1.11 o
   7   6   0        5.04        4.16      1.23 o
   8   6   0       16.17       18.39      1.92 o
   9   6   0        5.81        8.87      1.72 o
  10   6   0        2.24        1.77      1.57 o
   1   7   0       11.85       13.47      2.67 o
   2   7   0       17.41       18.17      4.13 o
   3   7   0        3.00        2.42      3.04 o
   4   7   0        0.58        0.14      0.76 o
   5   7   0       14.87       11.39      1.77 o
   6   7   0        8.69        8.18      1.29 o
   7   7   0        8.31       10.29      1.74 o
   8   7   0       13.92       18.43      2.01 o
   0   8   0       28.02       22.05      4.91 o
   1   8   0       38.71       37.39      4.10 o
   2   8   0       15.15       32.35      5.40 o
   3   8   0       10.22       21.80      4.91 o
   4   8   0        2.25        4.53      3.42 o
   5   8   0        4.85        6.02      4.04 o
 -14   0   1        0.55        1.78      2.45 o
 -13   0   1        6.49        7.20      2.39 o
 -12   0   1       40.43       47.36      3.86 o
 -11   0   1        1.61        0.75      1.65 o
 -10   0   1       32.66       29.68      2.83 o
  -9   0   1        9.41        9.99      1.46 o
  -8   0   1      187.33      183.10      4.38 o
  -7   0   1      276.76      281.93      5.61 o
  -6   0   1       35.55       30.31      1.59 o
  -5   0   1       38.77       31.88      1.34 o
  -4   0   1       32.56       19.99      0.99 o
  -3   0   1     3158.34     3536.02     50.35 o
   2   0   1     7126.16     8003.21    116.93 o
   3   0   1       28.24       34.11      1.17 o
   4   0   1       19.00       15.37      0.90 o
   5   0   1      136.29      123.31      2.91 o
   6   0   1       49.41       51.92      2.12 o
   7   0   1      157.54      162.70      3.92 o
   8   0   1        1.04        0.56      0.84 o
   9   0   1       37.74       34.69      2.40 o
  10   0   1      170.19      174.97      6.80 o
  11   0   1        1.95        1.37      1.62 o
  12   0   1        0.28       -1.14      1.66 o
  13   0   1        0.58        0.12      2.51 o
  14   0   1       21.63       18.91      3.45 o
 -14   1   1       12.34       14.38      2.49 o
 -13   1   1       27.04       26.70      2.43 o
 -12   1   1        0.92        1.50      1.25 o
 -11   1   1       33.20       33.59      2.26 o
 -10   1   1       68.63       70.84      2.58 o
  -9   1   1      224.92      220.21      4.24 o
  -8   1   1      114.15      109.89      2.97 o
  -7   1   1       28.77       25.91      1.19 o
  -6   1   1       76.63       72.88      1.58 o
  -5   1   1      340.55      353.16      4.38 o
  -4   1   1      777.43      772.26      8.38 o
  -3   1   1     2134.85     2165.81     23.56 o
  -2   1   1     1577.71     1218.13     48.46 o
   1   1   1     3861.73     3970.40     71.90 o
   2   1   1     1335.93     1351.55     12.44 o
   3   1   1     1583.67     1456.71     13.45 o
   4   1   1       68.79       73.20      1.17 o
   5   1   1      175.73      182.56      2.31 o
   6   1   1      167.22      169.62      2.30 o
   7   1   1       26.44       27.01      1.00 o
   8   1   1      178.70      179.87      3.68 o
   9   1   1       65.99       67.40      1.95 o
  10   1   1       58.74       59.44      2.64 o
  11   1   1       17.68       19.40      2.12 o
  12   1   1        9.96       12.36      1.84 o
  13   1   1        2.80        1.73      1.81 o
 -14   2   1       24.42       27.70      3.75 o
 -13   2   1        3.46        5.84      2.33 o
 -12   2   1        9.33        8.47      1.48 o
 -11   2   1       91.24       86.55      2.90 o
 -10   2   1       49.50       47.46      1.78 o
  -9   2   1        9.48        7.34      0.88 o
  -8   2   1       64.57       62.81      1.76 o
  -7   2   1       29.90       30.25      1.10 o
  -6   2   1      239.80      234.73      3.45 o
  -5   2   1       43.77       42.91      1.11 o
  -4   2   1        4.61        3.39      0.40 o
  -3   2   1      177.95      163.52      2.05 o
  -2   2   1      545.38      532.90      5.42 o
  -1   2   1       26.59       41.60      0.71 o
   0   2   1      179.76      206.09      2.15 o
   1   2   1     1671.99     1722.84     14.40 o
   2   2   1      395.87      313.25      2.96 o
   3   2   1     1602.08     1703.96     15.75 o
   4   2   1      672.93      732.83      7.59 o
   5   2   1       93.22       86.22      1.52 o
   6   2   1      224.52      240.29      3.03 o
   7   2   1       53.85       51.18      1.49 o
   8   2   1        8.66       11.19      0.81 o
   9   2   1        9.42        8.97      0.92 o
  10   2   1      173.15      173.33      3.47 o
  11   2   1        3.29        4.35      1.30 o
  12   2   1        6.02        6.98      1.87 o
  13   2   1        3.27       -0.41      1.92 o
 -13   3   1        3.69        2.71      2.39 o
 -12   3   1       14.86       13.38      2.44 o
 -11   3   1       12.75       14.01      1.84 o
 -10   3   1       29.11       28.65      1.74 o
  -9   3   1       63.70       61.14      1.92 o
  -8   3   1       50.31       47.65      1.60 o
  -7   3   1       52.59       52.54      1.54 o
  -6   3   1       39.92       41.19      1.39 o
  -5   3   1      320.33      326.42      4.13 o
  -4   3   1      224.43      236.24      2.88 o
  -3   3   1      114.00       97.89      1.49 o
  -2   3   1      186.92      183.62      2.69 o
  -1   3   1       17.54       18.01      0.93 o
   0   3   1      969.18     1055.99     14.19 o
   1   3   1      294.93      277.69      2.80 o
   2   3   1      360.13      377.50      3.81 o
   3   3   1      397.30      379.14      3.95 o
   4   3   1      368.16      418.96      4.95 o
   5   3   1       77.95       76.89      1.66 o
   6   3   1       35.64       38.07      1.36 o
   7   3   1      124.53      130.07      2.58 o
   8   3   1      106.99      103.41      2.39 o
   9   3   1        1.38        1.23      0.71 o
  10   3   1        7.83        7.96      1.30 o
  11   3   1       13.91       15.29      2.92 o
  12   3   1        4.50        3.32      2.06 o
  13   3   1        8.07        4.59      2.43 o
 -12   4   1        0.34       -1.30      1.30 o
 -11   4   1        3.66        3.31      1.43 o
 -10   4   1       17.62       19.54      2.00 o
  -9   4   1       54.20       49.26      2.76 o
  -8   4   1       31.13       29.11      1.46 o
  -7   4   1       50.50       54.64      2.07 o
  -6   4   1       29.02       34.83      1.90 o
  -5   4   1      124.80      117.39      2.14 o
  -4   4   1       67.60       71.41      1.33 o
  -3   4   1       49.85       45.82      0.99 o
  -2   4   1       21.85       22.67      0.86 o
  -1   4   1       80.33       65.75      1.63 o
   0   4   1      207.40      183.17      4.15 o
   1   4   1       13.13       14.44      0.59 o
   2   4   1      101.06      107.86      1.35 o
   3   4   1       29.05       28.17      0.70 o
   4   4   1        1.94        1.48      0.39 o
   5   4   1      103.44      108.62      2.28 o
   6   4   1       34.47       36.98      1.38 o
   7   4   1       19.53       19.25      1.47 o
   8   4   1       14.58       14.72      1.57 o
   9   4   1       68.00       68.58      3.22 o
  10   4   1       11.29        9.08      1.64 o
  11   4   1        5.83        4.65      1.93 o
  12   4   1        1.39        0.05      1.89 o
 -11   5   1        1.15        1.92      1.52 o
 -10   5   1        2.32        2.60      1.41 o
  -9   5   1       15.66       18.07      2.44 o
  -8   5   1       12.44       10.09      1.51 o
  -7   5   1       19.37       18.38      1.46 o
  -6   5   1       80.20       75.51      1.84 o
  -5   5   1      226.55      211.66      3.48 o
  -4   5   1        3.02        3.93      0.70 o
  -3   5   1       43.57       45.31      1.20 o
  -2   5   1       46.49       43.06      2.23 o
  -1   5   1        7.02        8.78      1.89 o
   0   5   1       31.08       26.97      2.52 o
   1   5   1       21.69       25.80      2.53 o
   2   5   1       43.80       41.54      1.21 o
   3   5   1       75.76       77.28      1.49 o
   4   5   1       82.05       78.39      1.58 o
   5   5   1      334.37      322.18      4.49 o
   6   5   1       39.26       41.59      2.30 o
   7   5   1       30.46       29.69      2.05 o
   8   5   1       29.16       28.91      2.17 o
   9   5   1       20.51       24.54      4.47 o
  10   5   1        7.50        6.54      1.62 o
  11   5   1        3.30        2.99      1.99 o
 -10   6   1        5.93        7.42      3.46 o
  -9   6   1        5.55        5.17      1.60 o
  -8   6   1        5.56        6.46      1.48 o
  -7   6   1        0.25       -0.19      0.94 o
  -6   6   1       13.13       14.09      1.47 o
  -5   6   1       24.01       23.48      1.53 o
  -4   6   1      125.98      124.22      4.09 o
  -3   6   1       32.03       31.91      1.49 o
  -2   6   1       14.06       11.68      3.23 o
  -1   6   1       43.73       42.99      3.45 o
   0   6   1       69.47       70.86      4.33 o
   1   6   1      104.29      106.95      5.28 o
   2   6   1       19.61       18.47      2.59 o
   3   6   1        6.90        9.82      0.70 o
   4   6   1        6.73        7.13      0.72 o
   5   6   1        0.76        0.69      0.64 o
   6   6   1       19.54       20.64      1.73 o
   7   6   1        5.24        4.36      1.29 o
   8   6   1        2.28        3.00      1.36 o
   9   6   1        4.51        6.11      1.61 o
  10   6   1        3.15        4.35      3.42 o
  -8   7   1        1.39        1.23      1.36 o
  -7   7   1       12.02       14.78      1.63 o
  -6   7   1        5.42        8.22      1.24 o
  -5   7   1       29.26       35.45      3.91 o
  -4   7   1       16.59       15.07      1.81 o
  -3   7   1        4.99        5.59      3.23 o
  -2   7   1       32.22       28.76      4.72 o
  -1   7   1        6.86        4.84      2.98 o
   0   7   1       55.07       68.97      5.69 o
   1   7   1       52.40       50.24      4.13 o
   2   7   1        8.23        8.01      2.39 o
   3   7   1        0.96       -0.36      1.82 o
   4   7   1       15.31       15.48      1.26 o
   5   7   1       20.32       22.60      3.51 o
   6   7   1        0.92       -0.35      1.27 o
   7   7   1        7.69        8.70      1.53 o
   8   7   1        4.19        4.51      1.46 o
  -5   8   1        0.60        2.30      3.10 o
  -4   8   1        0.49       -2.48      2.55 o
  -3   8   1        2.59       -1.49      2.42 o
  -2   8   1       18.20       16.58      4.53 o
  -1   8   1       20.85       18.76      4.60 o
   0   8   1       14.41       11.05      4.16 o
   1   8   1       16.73       19.08      3.79 o
   2   8   1       28.17       30.28      3.89 o
   3   8   1        1.23       -0.62      3.10 o
   4   8   1        5.44        8.88      4.16 o
   5   8   1        2.72        1.86      2.89 o
 -14   0   2        4.63        2.71      2.30 o
 -13   0   2       10.01        9.20      2.53 o
 -12   0   2       21.74       18.42      5.28 o
 -11   0   2        4.66        2.41      1.74 o
 -10   0   2       99.60       92.10      4.66 o
  -9   0   2       24.46       25.60      1.70 o
  -8   0   2      299.47      320.40      6.44 o
  -7   0   2       50.64       52.96      2.02 o
  -6   0   2        1.95        2.51      0.69 o
  -5   0   2     1712.27     1777.69     26.24 o
  -4   0   2      839.06      794.02     12.20 o
  -3   0   2      794.26      852.15     14.77 o
  -2   0   2        1.11        6.86      0.70 o
  -1   0   2        0.50        0.31      0.31 o
   1   0   2     1752.24     2043.29     29.31 o
   2   0   2      195.38      207.03      3.66 o
   3   0   2      539.36      602.75      9.45 o
   4   0   2      317.14      290.26      5.25 o
   5   0   2      172.43      190.53      4.01 o
   6   0   2        2.16        0.70      0.62 o
   7   0   2      166.54      162.35      4.00 o
   8   0   2      266.58      269.35      5.88 o
   9   0   2      460.19      496.38     13.42 o
  10   0   2       71.37       54.49      3.80 o
  11   0   2       71.41       76.50      4.72 o
  12   0   2       27.87       30.62      5.34 o
  13   0   2       21.29       24.90      3.56 o
 -14   1   2        2.98        5.67      2.13 o
 -13   1   2        3.99        4.18      1.58 o
 -12   1   2       41.29       40.71      2.58 o
 -11   1   2        4.32        5.11      1.33 o
 -10   1   2       43.14       41.08      2.01 o
  -9   1   2       44.19       45.76      1.81 o
  -8   1   2      186.92      173.55      3.21 o
  -7   1   2       20.11       21.33      0.99 o
  -6   1   2      366.45      424.03      5.28 o
  -5   1   2      687.01      736.98      8.23 o
  -4   1   2      861.85      862.39      9.31 o
  -3   1   2       66.20       57.85      1.24 o
  -2   1   2      226.60      228.29      4.42 o
  -1   1   2     3484.27     2837.52     57.18 o
   0   1   2     6278.72     4891.19    221.64 o
   1   1   2     1240.79     1241.94     12.79 o
   2   1   2     1588.04     1554.12     14.29 o
   3   1   2     1503.12     1453.00     12.31 o
   4   1   2      557.18      586.19      5.90 o
   5   1   2      677.97      714.89      7.17 o
   6   1   2      245.78      264.92      3.19 o
   7   1   2       82.73       88.82      1.55 o
   8   1   2        0.31       -0.66      0.66 o
   9   1   2        0.91        0.40      0.59 o
  10   1   2       82.07       77.68      3.16 o
  11   1   2       56.75       66.05      3.14 o
  12   1   2       26.40       33.33      2.81 o
  13   1   2        1.38        1.43      1.92 o
 -14   2   2       27.89       33.97      4.01 o
 -13   2   2       14.45       14.32      3.73 o
 -12   2   2       18.79       17.73      2.67 o
 -11   2   2      143.96      142.67      3.81 o
 -10   2   2        3.82        2.84      0.92 o
  -9   2   2       35.50       32.41      1.55 o
  -8   2   2       18.84       18.27      1.16 o
  -7   2   2      140.28      146.83      2.74 o
  -6   2   2       63.46       62.66      1.45 o
  -5   2   2      117.55      124.16      2.28 o
  -4   2   2      551.17      590.49      8.72 o
  -3   2   2      632.37      662.61      8.33 o
  -2   2   2      756.52      792.93      9.68 o
  -1   2   2       80.44       90.88      1.54 o
   0   2   2     2784.63     2957.16     26.78 o
   1   2   2      369.44      329.93      3.09 o
   2   2   2      131.85      126.19      2.19 o
   3   2   2     1243.70     1390.28     13.01 o
   4   2   2      563.17      566.61      5.25 o
   5   2   2      422.78      450.39      4.86 o
   6   2   2      244.29      256.92      3.22 o
   7   2   2       19.79       17.50      1.35 o
   8   2   2       22.03       25.55      1.71 o
   9   2   2       76.49       83.99      2.20 o
  10   2   2        8.05        6.98      1.39 o
  11   2   2       15.34       15.50      2.40 o
  12   2   2        5.77       10.66      2.59 o
  13   2   2        3.47        5.54      5.87 o
 -13   3   2        3.28        2.40      2.06 o
 -12   3   2       13.44       16.93      2.13 o
 -11   3   2       82.92       87.93      3.83 o
 -10   3   2       16.85       19.49      1.51 o
  -9   3   2      135.86      129.25      3.06 o
  -8   3   2       90.22       84.72      2.79 o
  -7   3   2       27.06       24.64      1.11 o
  -6   3   2       43.48       47.88      1.49 o
  -5   3   2       56.05       55.21      1.35 o
  -4   3   2       34.58       30.55      1.01 o
  -3   3   2      346.48      327.56      5.20 o
  -2   3   2     1197.59     1222.72     13.57 o
  -1   3   2       70.48       60.55      0.96 o
   0   3   2       15.33       18.36      0.54 o
   1   3   2      160.23      168.93      3.63 o
   2   3   2      247.11      268.17      2.92 o
   3   3   2       12.43       12.93      0.55 o
   4   3   2       52.97       62.45      1.27 o
   5   3   2        7.82        4.46      0.64 o
   6   3   2       88.92       92.94      2.02 o
   7   3   2       46.59       46.11      1.62 o
   8   3   2        1.24        2.49      0.73 o
   9   3   2       43.96       37.04      1.83 o
  10   3   2        1.95        1.54      1.32 o
  11   3   2        0.29        0.19      1.92 o
  12   3   2        4.61        5.87      2.37 o
 -12   4   2        0.17       -0.55      1.37 o
 -11   4   2        8.04        7.05      1.69 o
 -10   4   2        5.95        5.68      1.52 o
  -9   4   2      175.83      178.13      5.40 o
  -8   4   2       93.26       89.38      2.41 o
  -7   4   2      153.77      150.15      2.84 o
  -6   4   2      397.83      408.91      6.00 o
  -5   4   2      105.83       96.12      2.08 o
  -4   4   2       33.70       37.60      1.04 o
  -3   4   2      177.58      175.37      2.48 o
  -2   4   2       47.05       41.49      1.00 o
  -1   4   2      152.13      143.21      2.10 o
   0   4   2      139.51      150.83      2.88 o
   1   4   2       32.83       36.90      0.73 o
   2   4   2      107.88      102.70      1.41 o
   3   4   2      134.48      134.39      1.83 o
   4   4   2      116.97      114.86      1.98 o
   5   4   2       59.55       58.21      1.50 o
   6   4   2       21.01       20.88      1.11 o
   7   4   2      136.97      132.64      2.93 o
   8   4   2      127.18      142.74      4.53 o
   9   4   2        0.28       -0.08      1.10 o
  10   4   2       11.13       13.53      1.78 o
  11   4   2        5.20        3.19      1.98 o
  12   4   2        4.38        4.47      3.17 o
 -11   5   2        7.91        7.51      1.81 o
 -10   5   2       16.82       18.65      2.54 o
  -9   5   2       51.33       61.65      3.17 o
  -8   5   2        1.33        2.18      1.18 o
  -7   5   2       12.12       12.18      1.51 o
  -6   5   2       35.69       32.67      1.33 o
  -5   5   2      117.10      111.37      2.27 o
  -4   5   2      116.45      113.52      2.09 o
  -3   5   2      567.86      547.16      7.85 o
  -2   5   2        0.93        1.14      0.37 o
  -1   5   2       74.07       78.00      2.15 o
   0   5   2       13.50       10.76      0.92 o
   1   5   2      205.04      197.54      3.34 o
   2   5   2       17.62       20.19      0.73 o
   3   5   2       58.00       59.67      1.25 o
   4   5   2       20.21       22.24      1.07 o
   5   5   2       20.04       17.10      0.93 o
   6   5   2      111.25      117.35      2.94 o
   7   5   2        5.56        6.62      1.83 o
   8   5   2        3.62        5.16      1.42 o
   9   5   2        1.27        1.95      1.33 o
  10   5   2        2.46        1.81      1.73 o
 -10   6   2        5.53        7.81      2.19 o
  -9   6   2        6.59        6.17      1.61 o
  -8   6   2       23.02       23.60      2.07 o
  -7   6   2       13.38       14.12      1.61 o
  -6   6   2       12.53       14.35      1.52 o
  -5   6   2       14.03       14.05      1.14 o
  -4   6   2       15.96       15.77      1.04 o
  -3   6   2       77.05       67.99      2.49 o
  -2   6   2       21.94       22.51      1.16 o
  -1   6   2       18.36       22.54      3.97 o
   0   6   2       25.04       30.99      4.35 o
   1   6   2        4.54        3.53      1.93 o
   2   6   2       64.44       67.70      1.60 o
   3   6   2       85.40       80.42      1.80 o
   4   6   2        9.04        7.46      0.78 o
   5   6   2       50.79       44.38      2.62 o
   6   6   2       27.27       25.67      1.93 o
   7   6   2        3.33        2.33      1.23 o
   8   6   2       16.19       19.26      2.25 o
   9   6   2       13.90       17.22      2.09 o
  -8   7   2        0.35        0.88      1.26 o
  -7   7   2        9.50       13.09      2.83 o
  -6   7   2       14.02       14.09      1.44 o
  -5   7   2       24.44       20.93      3.04 o
  -4   7   2        3.02        2.66      1.51 o
  -3   7   2        0.51        2.54      0.83 o
  -2   7   2        7.81        1.18      2.42 o
  -1   7   2       18.69       16.77      4.10 o
   0   7   2       46.16       49.08      5.90 o
   1   7   2       14.90        6.02      3.35 o
   2   7   2        4.64        1.84      2.06 o
   3   7   2        6.19        8.27      1.24 o
   4   7   2        7.55        7.93      1.03 o
   5   7   2        1.10        0.62      0.97 o
   6   7   2       15.59       17.76      2.63 o
   7   7   2        2.76        0.01      1.29 o
  -5   8   2        1.74        0.69      1.21 o
  -4   8   2        6.93        0.75      3.04 o
  -3   8   2        0.32       -2.48      2.48 o
  -2   8   2        0.37        2.24      3.04 o
  -1   8   2        0.96       -1.24      3.17 o
   0   8   2        8.70        9.50      3.91 o
   1   8   2       12.25       13.85      4.28 o
   2   8   2       15.87       19.50      4.66 o
   3   8   2        9.22       11.30      3.97 o
   4   8   2        0.57        2.24      3.54 o
 -14   0   3       10.61       10.29      2.88 o
 -13   0   3       16.74       17.62      2.92 o
 -12   0   3        5.11        4.77      2.11 o
 -11   0   3       11.30        8.10      2.06 o
 -10   0   3       54.24       50.08      3.57 o
  -9   0   3       66.59       62.61      4.97 o
  -8   0   3       16.96       17.20      1.69 o
  -7   0   3      194.35      203.33      4.84 o
  -6   0   3      478.32      511.77      8.75 o
  -5   0   3      459.04      396.61      7.96 o
  -4   0   3     1076.65     1196.33     20.71 o
  -3   0   3      707.19      654.49     14.32 o
  -2   0   3     2253.53     2328.12     47.31 o
  -1   0   3     1456.93     1508.10     25.31 o
   0   0   3        2.37        0.87      0.44 o
   1   0   3      515.85      474.04      7.47 o
   2   0   3      449.52      377.58      6.26 o
   3   0   3       89.05       71.18      1.97 o
   4   0   3       73.57       86.41      2.34 o
   5   0   3       66.51       70.34      2.24 o
   6   0   3      124.92      136.31      5.08 o
   7   0   3        3.06        4.69      1.02 o
   8   0   3       23.48       23.11      1.97 o
   9   0   3      165.87      173.19      6.82 o
  10   0   3        0.12       -1.42      1.42 o
  11   0   3       12.52       15.53      2.71 o
  12   0   3       10.15        8.06      2.50 o
  13   0   3        6.19        5.46      2.61 o
 -14   1   3        1.33        0.60      1.76 o
 -13   1   3        1.69        3.59      1.51 o
 -12   1   3       43.25       40.90      2.59 o
 -11   1   3      111.29      105.28      3.71 o
 -10   1   3       39.97       46.24      2.14 o
  -9   1   3        8.26        7.34      1.08 o
  -8   1   3       21.37       22.32      1.17 o
  -7   1   3       70.91       80.80      2.52 o
  -6   1   3      645.78      677.58      8.40 o
  -5   1   3      236.42      232.11      3.70 o
  -4   1   3      120.95      123.96      2.26 o
  -3   1   3       20.15       22.99      0.99 o
  -2   1   3     2540.92     2591.16     37.15 o
  -1   1   3     2182.11     2338.06     29.97 o
   0   1   3       43.53       38.65      1.34 o
   1   1   3      851.03      792.51      8.45 o
   2   1   3     1501.50     1661.07     15.35 o
   3   1   3      120.33      128.63      1.72 o
   4   1   3      459.11      479.05      5.32 o
   5   1   3      159.90      165.81      2.67 o
   6   1   3       31.01       26.44      1.07 o
   7   1   3      149.32      143.16      2.87 o
   8   1   3      102.86       94.85      2.60 o
   9   1   3       15.38       14.36      1.87 o
  10   1   3       52.84       56.34      3.67 o
  11   1   3       20.82       21.79      2.09 o
  12   1   3       24.02       22.48      2.29 o
  13   1   3        1.29        1.80      1.97 o
 -14   2   3        0.47        1.02      2.39 o
 -13   2   3       19.27       25.18      2.98 o
 -12   2   3        3.32        5.26      1.64 o
 -11   2   3        7.69        5.91      1.42 o
 -10   2   3      184.17      178.02      3.89 o
  -9   2   3        5.76        3.92      1.19 o
  -8   2   3      102.13       97.71      2.48 o
  -7   2   3       82.34       78.42      2.08 o
  -6   2   3      475.47      475.55      6.73 o
  -5   2   3      451.04      490.29      7.50 o
  -4   2   3      368.74      393.48      5.43 o
  -3   2   3      617.60      702.20     10.77 o
  -2   2   3      732.62      777.28     13.50 o
  -1   2   3      191.59      222.72      3.18 o
   0   2   3      236.23      200.84      2.40 o
   1   2   3      151.56      150.10      2.20 o
   2   2   3       26.84       30.49      0.90 o
   3   2   3      306.27      294.52      3.30 o
   4   2   3      376.17      379.42      3.95 o
   5   2   3       43.82       44.97      1.09 o
   6   2   3      234.31      255.06      3.58 o
   7   2   3       93.95       98.03      2.15 o
   8   2   3        9.51       10.02      1.07 o
   9   2   3        0.93        0.19      0.82 o
  10   2   3        7.48        8.86      1.47 o
  11   2   3        2.44        1.56      1.55 o
  12   2   3       13.52       13.98      3.14 o
 -13   3   3       20.27       22.42      2.45 o
 -12   3   3       15.22       15.99      2.10 o
 -11   3   3       32.75       31.71      2.51 o
 -10   3   3       27.79       28.42      1.76 o
  -9   3   3      208.67      212.15      3.88 o
  -8   3   3       78.31       76.69      2.05 o
  -7   3   3       59.64       55.75      1.76 o
  -6   3   3      236.31      237.69      4.25 o
  -5   3   3       60.86       59.84      1.92 o
  -4   3   3       18.35       16.98      1.16 o
  -3   3   3       51.47       52.30      1.21 o
  -2   3   3      209.48      202.24      3.02 o
  -1   3   3      632.83      612.82      7.13 o
   0   3   3      696.37      694.94      8.02 o
   1   3   3       86.25       86.24      1.34 o
   2   3   3       44.05       46.34      1.11 o
   3   3   3      443.48      449.36      5.09 o
   4   3   3       74.85       86.27      1.70 o
   5   3   3       15.46       15.69      0.81 o
   6   3   3       15.73       12.99      0.88 o
   7   3   3        8.35        7.88      0.83 o
   8   3   3       77.77       70.89      2.35 o
   9   3   3       85.98       98.44      2.87 o
  10   3   3        0.77       -0.04      1.67 o
  11   3   3       11.83       14.55      2.77 o
  12   3   3        2.15        5.45      2.39 o
 -12   4   3        8.54       10.54      1.99 o
 -11   4   3        8.16       11.54      1.90 o
 -10   4   3        0.39        1.07      1.29 o
  -9   4   3       45.75       44.29      2.66 o
  -8   4   3       44.93       46.07      1.77 o
  -7   4   3       90.56       87.15      2.29 o
  -6   4   3       80.30       74.77      2.63 o
  -5   4   3      398.92      380.18      5.69 o
  -4   4   3       22.57       24.12      0.88 o
  -3   4   3        1.39        2.16      0.41 o
  -2   4   3      187.28      178.43      2.33 o
  -1   4   3       98.01      107.46      1.55 o
   0   4   3      260.27      259.72      3.36 o
   1   4   3      292.97      290.30      3.52 o
   2   4   3       21.09       21.98      0.83 o
   3   4   3       41.66       47.15      1.44 o
   4   4   3       68.26       69.90      1.55 o
   5   4   3        2.93        2.90      0.52 o
   6   4   3       54.75       56.25      1.80 o
   7   4   3       99.49       91.89      2.61 o
   8   4   3       77.74       73.96      4.67 o
   9   4   3       30.37       31.69      2.76 o
  10   4   3        9.94       13.73      2.48 o
  11   4   3        0.06        1.19      3.29 o
 -11   5   3       16.34       18.94      2.29 o
 -10   5   3       62.96       68.17      3.56 o
  -9   5   3        0.63        2.42      1.36 o
  -8   5   3        7.54        6.32      1.41 o
  -7   5   3       49.62       54.27      2.70 o
  -6   5   3       46.81       49.38      1.61 o
  -5   5   3       20.05       22.23      1.47 o
  -4   5   3       53.61       57.97      1.86 o
  -3   5   3       12.44       12.75      0.71 o
  -2   5   3       30.71       31.35      1.32 o
  -1   5   3       80.99       86.69      1.54 o
   0   5   3       68.81       68.39      1.32 o
   1   5   3      180.86      168.04      3.09 o
   2   5   3      153.00      154.78      2.37 o
   3   5   3      145.23      143.15      2.29 o
   4   5   3       80.96       79.92      1.72 o
   5   5   3       11.20       11.91      1.00 o
   6   5   3        5.42        4.57      1.19 o
   7   5   3        5.58        6.62      1.41 o
   8   5   3        0.03       -1.00      1.00 o
   9   5   3        1.81        1.49      1.32 o
  10   5   3        4.06        0.84      1.76 o
 -10   6   3        1.12       -0.86      1.31 o
  -9   6   3        3.91        4.52      1.91 o
  -8   6   3       28.97       24.82      2.11 o
  -7   6   3       12.84       14.31      1.67 o
  -6   6   3       29.27       28.11      2.66 o
  -5   6   3       16.64       16.84      1.27 o
  -4   6   3       83.92       80.12      1.94 o
  -3   6   3       24.09       24.42      1.18 o
  -2   6   3       61.37       66.02      2.26 o
  -1   6   3       90.57       90.63      2.61 o
   0   6   3       14.47       16.00      1.68 o
   1   6   3       13.88       12.28      0.76 o
   2   6   3       35.39       34.29      1.35 o
   3   6   3       35.30       35.49      1.42 o
   4   6   3       93.45       88.60      2.18 o
   5   6   3       56.55       51.93      2.29 o
   6   6   3        1.15        0.31      1.05 o
   7   6   3        0.66        1.84      1.25 o
   8   6   3       10.95       11.49      1.82 o
   9   6   3       13.61        6.81      2.29 o
  -8   7   3        1.50        2.55      1.40 o
  -7   7   3        2.80        0.37      1.14 o
  -6   7   3       24.99       25.18      1.78 o
  -5   7   3        7.34        8.21      1.78 o
  -4   7   3       12.86       11.21      1.73 o
  -3   7   3       10.88       12.47      1.59 o
  -2   7   3        4.38        1.43      2.73 o
  -1   7   3       60.32       78.48      7.39 o
   0   7   3      112.51      116.58      8.77 o
   1   7   3       20.88       29.44      4.84 o
   2   7   3       20.99       11.43      3.73 o
   3   7   3        0.32        1.35      0.66 o
   4   7   3        5.68        5.67      1.56 o
   5   7   3        8.18        7.40      1.42 o
   6   7   3        4.76        5.19      1.53 o
   7   7   3       10.59        9.72      1.86 o
  -5   8   3        1.74        0.29      1.31 o
  -4   8   3       23.84       28.45      5.65 o
  -3   8   3        8.60        8.82      3.97 o
  -2   8   3       17.50       18.32      4.84 o
  -1   8   3       13.84       16.46      4.53 o
   0   8   3       15.61       15.90      4.66 o
   1   8   3        8.02        3.54      3.73 o
   2   8   3        2.27        1.86      2.79 o
   3   8   3        1.34        0.93      3.17 o
 -14   0   4        0.47        0.47      2.23 o
 -13   0   4        0.96        0.58      1.94 o
 -12   0   4        1.83       -0.37      1.54 o
 -11   0   4        8.13        6.02      1.93 o
 -10   0   4       99.56       98.91     10.63 o
  -9   0   4        7.68        8.79      1.76 o
  -8   0   4       13.05       13.65      1.54 o
  -7   0   4      196.52      194.05      5.16 o
  -6   0   4        0.23        0.31      0.66 o
  -5   0   4     1618.69     1736.70     29.86 o
  -4   0   4       48.39       37.23      2.11 o
  -3   0   4       78.43      100.87      4.73 o
  -2   0   4     1381.77     1377.35     28.78 o
  -1   0   4      202.71      170.80      3.83 o
   0   0   4     1225.12     1143.14     17.03 o
   1   0   4      977.24      906.04     13.77 o
   2   0   4      309.12      298.33      5.33 o
   3   0   4       13.14       16.44      1.05 o
   4   0   4      177.00      166.89      3.73 o
   5   0   4      166.25      168.00      3.92 o
   6   0   4      129.05      137.70      3.63 o
   7   0   4       46.21       49.44      2.25 o
   8   0   4      126.17      135.38      5.56 o
   9   0   4      122.38      122.85      5.56 o
  10   0   4      127.54      116.45      5.67 o
  11   0   4        6.93        4.85      2.21 o
  12   0   4       12.21       16.18      3.20 o
 -14   1   4        0.33        0.63      1.74 o
 -13   1   4        8.52        8.02      1.80 o
 -12   1   4       18.97       18.80      1.93 o
 -11   1   4       57.40       56.51      2.80 o
 -10   1   4      115.08      114.12      3.73 o
  -9   1   4      193.37      204.29      4.47 o
  -8   1   4       20.39       19.12      1.30 o
  -7   1   4       61.63       59.36      1.80 o
  -6   1   4      105.69      101.23      2.27 o
  -5   1   4      628.66      630.26      8.42 o
  -4   1   4       79.68       78.95      1.93 o
  -3   1   4      360.49      353.92      6.05 o
  -2   1   4      281.83      343.14      5.80 o
  -1   1   4      779.83      788.35      9.83 o
   0   1   4      970.77      905.44      9.68 o
   1   1   4      602.59      673.66      7.44 o
   2   1   4       20.28       17.68      0.72 o
   3   1   4       83.00       84.05      1.37 o
   4   1   4       62.55       66.51      1.20 o
   5   1   4       88.12       90.74      1.90 o
   6   1   4       60.23       55.62      1.70 o
   7   1   4       61.91       64.97      2.63 o
   8   1   4      111.32      110.88      2.91 o
   9   1   4      111.08      105.89      3.63 o
  10   1   4        7.24        7.83      1.54 o
  11   1   4       32.29       34.13      2.52 o
  12   1   4       18.92       21.14      2.89 o
 -14   2   4        5.51        3.51      3.79 o
 -13   2   4        1.83        0.24      2.83 o
 -12   2   4        7.18        8.95      1.88 o
 -11   2   4        9.08        5.93      1.46 o
 -10   2   4       96.89       84.88      2.90 o
  -9   2   4       11.44       10.68      1.17 o
  -8   2   4       53.16       57.92      2.60 o
  -7   2   4      121.97      119.20      2.93 o
  -6   2   4      162.77      158.06      3.15 o
  -5   2   4       37.34       35.42      1.23 o
  -4   2   4      740.32      754.96     10.61 o
  -3   2   4      889.98      913.11     15.27 o
  -2   2   4      501.72      504.78      9.31 o
  -1   2   4      254.90      263.70      4.63 o
   0   2   4      269.68      265.65      3.57 o
   1   2   4       73.06       74.08      2.09 o
   2   2   4      366.18      345.79      3.80 o
   3   2   4      174.17      188.34      2.68 o
   4   2   4      367.49      386.06      4.32 o
   5   2   4      238.60      240.34      3.39 o
   6   2   4      180.21      194.07      3.70 o
   7   2   4       19.56       13.45      1.12 o
   8   2   4       32.83       37.47      1.82 o
   9   2   4       64.05       60.31      2.79 o
  10   2   4        3.90        5.30      1.40 o
  11   2   4       19.56       22.71      3.07 o
  12   2   4       16.59       16.39      6.89 o
 -13   3   4       11.60        8.52      1.98 o
 -12   3   4        0.47       -1.22      1.22 o
 -11   3   4        5.04        1.74      1.36 o
 -10   3   4        7.79        8.34      1.39 o
  -9   3   4       52.91       51.74      2.20 o
  -8   3   4       55.08       54.26      2.88 o
  -7   3   4      159.96      156.98      5.12 o
  -6   3   4       66.30       66.66      2.01 o
  -5   3   4      129.38      133.29      2.65 o
  -4   3   4       22.20       28.25      1.57 o
  -3   3   4      192.66      190.97      3.38 o
  -2   3   4       54.79       65.64      2.00 o
  -1   3   4      654.90      712.72      8.37 o
   0   3   4      364.08      366.18      4.68 o
   1   3   4      323.82      304.04      3.90 o
   2   3   4      371.06      359.08      4.73 o
   3   3   4     1101.80     1171.76     13.51 o
   4   3   4       16.76       17.66      0.90 o
   5   3   4        4.04        4.22      0.64 o
   6   3   4       13.39       14.51      1.05 o
   7   3   4       23.22       18.34      1.58 o
   8   3   4       68.40       59.28      2.58 o
   9   3   4       22.23       14.31      2.28 o
  10   3   4       17.90       18.47      3.38 o
  11   3   4        5.69        4.13      2.15 o
 -12   4   4       23.69       22.96      2.45 o
 -11   4   4        6.18        4.86      1.97 o
 -10   4   4        3.45        2.68      1.34 o
  -9   4   4       21.31       22.27      2.10 o
  -8   4   4       70.60       76.03      2.54 o
  -7   4   4       38.70       40.30      1.76 o
  -6   4   4       63.00       58.58      1.95 o
  -5   4   4       51.55       47.99      1.67 o
  -4   4   4        2.92        2.71      0.55 o
  -3   4   4       72.13       76.27      1.67 o
  -2   4   4       38.96       38.09      1.18 o
  -1   4   4      111.32      114.09      1.93 o
   0   4   4      677.34      657.36      7.83 o
   1   4   4      275.25      275.38      3.79 o
   2   4   4      174.02      158.99      2.60 o
   3   4   4       21.87       19.65      0.92 o
   4   4   4        8.97       11.14      0.90 o
   5   4   4       46.43       44.50      1.73 o
   6   4   4       57.96       56.95      2.06 o
   7   4   4       59.35       53.10      3.34 o
   8   4   4        4.56        8.67      2.05 o
   9   4   4        5.04        5.43      1.88 o
  10   4   4        7.24        4.30      2.11 o
  11   4   4        8.54       11.74      2.61 o
 -11   5   4        1.97        1.56      1.56 o
 -10   5   4       14.57       16.57      2.09 o
  -9   5   4       37.43       38.52      2.62 o
  -8   5   4       19.70       16.56      1.85 o
  -7   5   4       24.26       29.12      2.74 o
  -6   5   4        9.57       11.16      1.22 o
  -5   5   4       62.58       63.65      1.77 o
  -4   5   4       50.13       47.47      1.41 o
  -3   5   4      112.36      114.12      2.01 o
  -2   5   4       13.87       12.08      0.66 o
  -1   5   4        2.53        2.61      0.51 o
   0   5   4       84.31       92.07      2.05 o
   1   5   4      186.93      186.63      3.39 o
   2   5   4       42.10       42.13      1.22 o
   3   5   4       66.20       63.85      1.60 o
   4   5   4      119.20      124.69      3.14 o
   5   5   4       30.47       27.92      1.70 o
   6   5   4       39.87       39.70      4.50 o
   7   5   4        8.95        7.75      1.86 o
   8   5   4        4.14        4.60      1.82 o
   9   5   4        2.12        5.31      1.93 o
 -10   6   4        0.51       -0.67      1.40 o
  -9   6   4       36.91       30.02      2.52 o
  -8   6   4        1.81        1.11      1.23 o
  -7   6   4        3.70        4.30      1.32 o
  -6   6   4       18.79       21.73      1.81 o
  -5   6   4       89.64       89.03      3.97 o
  -4   6   4       33.06       35.95      1.40 o
  -3   6   4       99.70       93.82      2.12 o
  -2   6   4        6.12        7.42      0.65 o
  -1   6   4       17.46       21.13      1.00 o
   0   6   4       88.23       86.11      2.66 o
   1   6   4       32.27       29.25      1.41 o
   2   6   4       91.72       85.59      2.41 o
   3   6   4       20.09       22.71      1.45 o
   4   6   4        7.45        8.50      1.32 o
   5   6   4        8.15       10.46      1.53 o
   6   6   4        1.78        2.09      1.36 o
   7   6   4        4.97        4.80      1.71 o
   8   6   4       14.30       15.81      5.56 o
  -8   7   4        2.16        3.57      1.46 o
  -7   7   4       23.84       25.46      2.41 o
  -6   7   4        5.21        9.91      2.16 o
  -5   7   4        9.63        9.81      2.06 o
  -4   7   4        2.08       -0.85      1.16 o
  -3   7   4        9.58        6.07      2.39 o
  -2   7   4        0.58       -0.14      0.79 o
  -1   7   4        6.24        6.82      0.92 o
   0   7   4       28.39       26.72      2.15 o
   1   7   4        2.01        1.80      1.13 o
   2   7   4       20.29       21.29      1.35 o
   3   7   4        4.87        4.80      1.40 o
   4   7   4        6.13        1.96      1.50 o
   5   7   4        6.55        6.95      1.43 o
   6   7   4        6.70        6.59      1.64 o
  -4   8   4        7.11        7.03      2.11 o
  -3   8   4        6.43        4.78      3.85 o
  -2   8   4        0.85        3.04      3.10 o
  -1   8   4        0.64       -0.68      2.79 o
   0   8   4        3.01        1.43      3.42 o
   1   8   4        2.57        1.80      3.04 o
   2   8   4        0.37       -3.04      3.04 o
   3   8   4       11.14        9.56      4.16 o
 -14   0   5        0.01        1.95      2.38 o
 -13   0   5       18.87       25.89      3.40 o
 -12   0   5        0.00        0.75      1.80 o
 -11   0   5       32.95       31.00      3.48 o
 -10   0   5       17.70       17.91      2.46 o
  -9   0   5      275.13      270.93      8.64 o
  -8   0   5        6.41        7.03      1.27 o
  -7   0   5      383.62      399.44      8.71 o
  -6   0   5       20.27       19.90      1.62 o
  -5   0   5        0.55       -0.12      0.68 o
  -4   0   5       47.82       55.24      2.66 o
  -3   0   5       35.65       34.59      2.05 o
  -2   0   5      642.35      637.84     11.76 o
  -1   0   5      222.76      196.97      4.51 o
   0   0   5       48.09       52.50      1.69 o
   1   0   5        7.69        7.57      0.96 o
   2   0   5       15.75       14.73      1.02 o
   3   0   5       74.90       67.82      2.18 o
   4   0   5       81.32       83.29      2.56 o
   5   0   5       79.29       75.02      2.54 o
   6   0   5       94.77      100.11      3.17 o
   7   0   5       20.04       23.59      2.58 o
   8   0   5        3.86        3.54      1.71 o
   9   0   5        6.51        6.36      2.06 o
  10   0   5       16.89       20.77      4.10 o
  11   0   5       32.75       28.91      4.60 o
  12   0   5        3.84        1.84      4.04 o
 -14   1   5        0.36       -1.03      1.73 o
 -13   1   5       17.54       19.51      2.55 o
 -12   1   5       28.33       26.45      2.61 o
 -11   1   5        0.92        0.20      1.11 o
 -10   1   5       46.05       47.69      2.59 o
  -9   1   5       25.45       18.55      1.44 o
  -8   1   5      181.12      180.07      4.00 o
  -7   1   5       58.54       61.64      1.88 o
  -6   1   5        2.39        1.99      0.59 o
  -5   1   5      151.29      154.93      2.93 o
  -4   1   5      202.82      215.24      4.34 o
  -3   1   5      187.28      222.21      4.35 o
  -2   1   5       79.29       78.49      1.74 o
  -1   1   5      202.98      191.79      3.13 o
   0   1   5       40.51       38.08      1.02 o
   1   1   5       81.82       76.17      1.51 o
   2   1   5      162.24      181.35      2.71 o
   3   1   5       39.11       39.73      1.06 o
   4   1   5       33.48       32.40      0.90 o
   5   1   5      364.71      360.94      4.93 o
   6   1   5       49.76       49.98      1.89 o
   7   1   5        4.23        3.80      0.93 o
   8   1   5        8.81        7.37      1.23 o
   9   1   5       48.87       51.62      3.44 o
  10   1   5        1.05        2.04      1.32 o
  11   1   5        6.99        5.21      1.75 o
  12   1   5        8.21       11.78      4.32 o
 -14   2   5        8.36        6.13      2.55 o
 -13   2   5       18.53       19.58      5.81 o
 -12   2   5       25.34       23.75      3.30 o
 -11   2   5       21.55       17.91      1.95 o
 -10   2   5       96.86      102.76      3.56 o
  -9   2   5       55.10       55.78      2.89 o
  -8   2   5       30.27       29.13      1.61 o
  -7   2   5       45.46       42.89      1.77 o
  -6   2   5        8.82        7.53      0.87 o
  -5   2   5      268.61      291.52      4.60 o
  -4   2   5      483.88      470.19      8.03 o
  -3   2   5      554.58      600.77      9.75 o
  -2   2   5     1278.38     1319.27     17.68 o
  -1   2   5      102.73      129.08      2.60 o
   0   2   5      461.48      498.97      5.82 o
   1   2   5      170.22      166.35      2.36 o
   2   2   5       39.59       34.57      0.93 o
   3   2   5      117.47      111.75      1.81 o
   4   2   5      265.43      264.98      4.72 o
   5   2   5       35.53       39.78      1.46 o
   6   2   5       15.43       15.49      1.16 o
   7   2   5        2.65        3.78      0.92 o
   8   2   5       46.72       46.48      2.01 o
   9   2   5       22.72       17.39      1.83 o
  10   2   5       17.63       16.03      2.19 o
  11   2   5       14.39       16.39      2.90 o
 -13   3   5        5.16        4.34      1.84 o
 -12   3   5       15.11       14.42      2.24 o
 -11   3   5       15.98       15.46      2.57 o
 -10   3   5       33.30       33.53      2.52 o
  -9   3   5      253.07      249.75      5.23 o
  -8   3   5       27.18       25.36      1.52 o
  -7   3   5      102.93       99.16      2.73 o
  -6   3   5       34.13       36.93      2.27 o
  -5   3   5      399.24      402.59      6.49 o
  -4   3   5      198.81      208.73      4.27 o
  -3   3   5       37.71       33.35      1.47 o
  -2   3   5      135.42      144.80      2.62 o
  -1   3   5       38.68       36.29      1.19 o
   0   3   5      148.90      145.80      4.92 o
   1   3   5      217.67      207.96      3.17 o
   2   3   5      411.32      417.37      6.55 o
   3   3   5       31.62       31.89      1.16 o
   4   3   5        0.01       -0.47      0.47 o
   5   3   5       63.34       57.77      1.67 o
   6   3   5       29.53       31.83      1.53 o
   7   3   5       31.67       30.85      1.71 o
   8   3   5       27.92       30.95      2.39 o
   9   3   5        0.96       -0.72      2.86 o
  10   3   5        2.04        1.37      1.79 o
  11   3   5       16.90       15.92      4.10 o
 -12   4   5        9.58       11.52      2.34 o
 -11   4   5       19.19       24.94      2.46 o
 -10   4   5      109.49      115.23      5.98 o
  -9   4   5       17.48       15.18      1.88 o
  -8   4   5       31.83       34.41      2.55 o
  -7   4   5      208.46      219.40      4.13 o
  -6   4   5       24.25       24.37      1.25 o
  -5   4   5       52.86       52.75      1.82 o
  -4   4   5       71.27       69.40      2.00 o
  -3   4   5       66.53       70.55      1.75 o
  -2   4   5      152.64      149.39      3.01 o
  -1   4   5       51.76       50.96      2.68 o
   0   4   5       24.99       29.69      1.25 o
   1   4   5      143.05      137.28      2.66 o
   2   4   5      279.37      264.37      3.93 o
   3   4   5      202.57      187.67      4.25 o
   4   4   5       67.38       61.53      2.32 o
   5   4   5       21.85       22.78      1.19 o
   6   4   5       24.75       24.00      1.92 o
   7   4   5        1.58        5.64      1.89 o
   8   4   5       19.16       22.42      3.35 o
   9   4   5        8.59       11.81      3.88 o
  10   4   5        3.55        3.20      4.25 o
 -11   5   5        4.46        6.60      1.80 o
 -10   5   5       19.21       23.24      2.37 o
  -9   5   5        2.55        5.06      1.63 o
  -8   5   5       29.95       32.99      2.44 o
  -7   5   5        4.41        4.61      1.33 o
  -6   5   5       61.23       60.30      2.83 o
  -5   5   5       69.94       70.73      2.48 o
  -4   5   5       70.45       65.46      1.64 o
  -3   5   5      100.40       90.01      2.01 o
  -2   5   5       42.12       43.06      1.32 o
  -1   5   5       29.39       31.48      1.27 o
   0   5   5       67.53       68.42      2.51 o
   1   5   5       30.39       30.77      1.34 o
   2   5   5      122.14      120.86      2.31 o
   3   5   5      113.97      117.79      3.09 o
   4   5   5       20.08       19.99      1.73 o
   5   5   5       11.63       16.51      1.69 o
   6   5   5       34.48       39.03      2.50 o
   7   5   5        7.79        9.44      3.60 o
   8   5   5        3.58        3.68      1.77 o
   9   5   5       10.21       11.57      3.51 o
 -10   6   5        3.12        4.15      1.97 o
  -9   6   5       15.43       20.13      2.23 o
  -8   6   5       24.96       29.81      2.72 o
  -7   6   5        2.32        4.05      1.35 o
  -6   6   5        5.28        4.25      1.25 o
  -5   6   5       32.69       35.63      2.13 o
  -4   6   5       59.28       50.26      1.98 o
  -3   6   5        0.83        0.03      0.61 o
  -2   6   5       83.89       83.55      2.83 o
  -1   6   5       35.11       35.91      1.56 o
   0   6   5       32.78       31.30      1.49 o
   1   6   5       35.82       36.83      1.69 o
   2   6   5        6.77        7.32      1.21 o
   3   6   5        0.92        0.17      0.94 o
   4   6   5        5.09        4.94      1.24 o
   5   6   5       19.96       22.41      1.95 o
   6   6   5        1.76        3.27      2.11 o
   7   6   5       17.10       24.94      2.72 o
  -7   7   5        9.99        9.04      1.61 o
  -6   7   5        2.92        2.35      1.34 o
  -5   7   5        5.13        5.52      1.35 o
  -4   7   5        1.43        0.83      0.88 o
  -3   7   5        5.19        1.37      4.04 o
  -2   7   5       10.29        7.88      1.68 o
  -1   7   5       10.38        7.82      1.60 o
   0   7   5       27.84       26.76      2.79 o
   1   7   5        2.57        2.30      1.19 o
   2   7   5        6.87        6.53      1.51 o
   3   7   5        4.19        9.68      1.83 o
   4   7   5       15.55       14.50      2.21 o
   5   7   5        2.77        1.21      1.27 o
  -3   8   5        0.70        2.04      1.36 o
  -2   8   5        1.82        4.59      3.60 o
  -1   8   5        0.49        1.99      3.35 o
   0   8   5        0.09       -1.74      3.10 o
   1   8   5        0.04        0.56      3.17 o
 -14   0   6        0.89       -1.13      2.17 o
 -13   0   6        0.05       -1.35      1.86 o
 -12   0   6        8.39        9.47      3.51 o
 -11   0   6       24.26       20.60      4.50 o
 -10   0   6       23.25       23.21      2.68 o
  -9   0   6       29.52       35.13      2.96 o
  -8   0   6      323.74      321.62      9.49 o
  -7   0   6        8.51       10.59      2.14 o
  -6   0   6        1.12        2.02      0.95 o
  -5   0   6      285.88      264.94      8.34 o
  -4   0   6       61.39       55.18      2.79 o
  -3   0   6        1.15        1.83      1.33 o
  -2   0   6      251.80      253.91      5.71 o
  -1   0   6        6.41        7.03      0.94 o
   0   0   6       66.80       72.28      2.52 o
   1   0   6       59.56       62.65      3.88 o
   2   0   6       75.52       78.23      2.40 o
   3   0   6       76.16       72.53      2.39 o
   4   0   6        3.43        2.56      0.90 o
   5   0   6      137.57      131.15      4.14 o
   6   0   6       40.21       35.99      2.88 o
   7   0   6      170.35      147.82      5.99 o
   8   0   6       25.54       25.51      3.32 o
   9   0   6        3.10       -0.02      1.71 o
  10   0   6        2.55        1.72      3.01 o
  11   0   6        0.38       -0.03      2.05 o
 -14   1   6       13.01       11.03      3.58 o
 -13   1   6        8.47        9.74      2.63 o
 -12   1   6        8.28        7.54      1.63 o
 -11   1   6        1.86        0.89      1.15 o
 -10   1   6        6.74        6.06      1.29 o
  -9   1   6       38.59       36.63      2.63 o
  -8   1   6      118.39      116.18      3.14 o
  -7   1   6       60.38       68.12      2.31 o
  -6   1   6      108.11      104.20      2.49 o
  -5   1   6       99.86      108.82      2.96 o
  -4   1   6       24.12       24.70      1.36 o
  -3   1   6      332.51      361.27      6.56 o
  -2   1   6     1332.42     1386.09     17.09 o
  -1   1   6      443.62      448.20      6.31 o
   0   1   6       95.55       92.20      1.78 o
   1   1   6       83.07       92.66      1.82 o
   2   1   6        3.23        2.92      0.55 o
   3   1   6      213.35      204.83      3.19 o
   4   1   6      171.41      180.54      2.56 o
   5   1   6       83.55       74.57      2.28 o
   6   1   6      167.42      171.71      3.67 o
   7   1   6       30.54       27.86      2.90 o
   8   1   6        4.34        6.67      1.50 o
   9   1   6        3.79        2.38      1.25 o
  10   1   6        8.99        8.86      1.78 o
  11   1   6        0.92        1.21      1.73 o
 -13   2   6        5.13        2.76      2.35 o
 -12   2   6       34.75       37.28      3.01 o
 -11   2   6       37.01       40.79      2.55 o
 -10   2   6       72.68       69.45      2.73 o
  -9   2   6       92.44       91.34      2.93 o
  -8   2   6       92.87      105.03      3.00 o
  -7   2   6      100.44      105.51      2.87 o
  -6   2   6       30.25       36.05      1.59 o
  -5   2   6       54.27       56.86      2.10 o
  -4   2   6      255.49      255.47      5.15 o
  -3   2   6       44.03       48.61      1.63 o
  -2   2   6       32.73       38.97      1.42 o
  -1   2   6      509.38      514.24      7.09 o
   0   2   6      383.13      380.50      4.81 o
   1   2   6      109.42       98.33      1.90 o
   2   2   6      115.27      122.60      2.08 o
   3   2   6      179.00      183.19      2.89 o
   4   2   6       44.65       48.00      1.37 o
   5   2   6       23.70       22.96      1.01 o
   6   2   6      119.02      125.13      2.63 o
   7   2   6       35.77       36.51      1.81 o
   8   2   6       18.92       18.08      1.77 o
   9   2   6        7.61        7.24      1.55 o
  10   2   6        8.70        7.00      2.40 o
  11   2   6        4.81        5.36      2.50 o
 -13   3   6        1.17        4.22      2.38 o
 -12   3   6        3.82        6.62      2.28 o
 -11   3   6        2.16        0.23      1.69 o
 -10   3   6        9.69       10.35      1.80 o
  -9   3   6       70.46       73.48      4.16 o
  -8   3   6       15.27       20.25      2.29 o
  -7   3   6      278.75      285.50      5.41 o
  -6   3   6        3.22        3.00      0.80 o
  -5   3   6      175.58      186.71      4.22 o
  -4   3   6       25.83       29.09      1.73 o
  -3   3   6      242.87      231.78      5.47 o
  -2   3   6        8.51        8.99      1.06 o
  -1   3   6      108.30      104.79      2.82 o
   0   3   6      354.58      351.63      6.50 o
   1   3   6      157.30      167.70      3.12 o
   2   3   6      107.47      107.20      2.22 o
   3   3   6       57.37       53.52      1.58 o
   4   3   6       37.90       36.27      1.37 o
   5   3   6        1.81        0.65      0.66 o
   6   3   6       95.29       95.85      2.35 o
   7   3   6        1.16        1.11      1.03 o
   8   3   6       31.43       31.49      3.14 o
   9   3   6       14.39       17.30      4.01 o
  10   3   6        9.84       11.31      2.70 o
 -12   4   6        0.21       -1.46      1.47 o
 -11   4   6        9.35        7.64      2.68 o
 -10   4   6        7.01        8.77      1.84 o
  -9   4   6       20.64       16.07      1.99 o
  -8   4   6       38.40       45.86      3.94 o
  -7   4   6      141.13      137.59      3.52 o
  -6   4   6       76.26       78.33      2.92 o
  -5   4   6       15.84       17.89      1.11 o
  -4   4   6       11.71        9.50      1.55 o
  -3   4   6       51.52       47.61      1.93 o
  -2   4   6       28.69       30.28      1.52 o
  -1   4   6       42.04       47.48      1.86 o
   0   4   6       49.31       50.07      1.97 o
   1   4   6       23.33       25.63      1.84 o
   2   4   6      125.56      118.88      2.87 o
   3   4   6       82.33       84.02      2.44 o
   4   4   6       45.53       51.70      1.69 o
   5   4   6        7.58        8.03      1.43 o
   6   4   6       34.05       38.46      2.38 o
   7   4   6       18.90       16.59      2.37 o
   8   4   6        2.99        2.56      2.92 o
   9   4   6        0.90        0.21      1.96 o
 -11   5   6        7.29        9.34      1.99 o
 -10   5   6        2.74        1.72      1.52 o
  -9   5   6        8.04        9.79      1.81 o
  -8   5   6       44.71       42.75      3.22 o
  -7   5   6        1.59        2.89      1.26 o
  -6   5   6       19.66       17.72      1.79 o
  -5   5   6       19.08       18.67      1.75 o
  -4   5   6       40.63       39.76      1.70 o
  -3   5   6       34.40       33.81      1.34 o
  -2   5   6       72.79       72.89      2.12 o
  -1   5   6      189.32      185.19      3.71 o
   0   5   6        5.93        4.01      1.13 o
   1   5   6       83.37       83.77      2.68 o
   2   5   6       72.94       73.90      2.28 o
   3   5   6       13.87       15.49      2.39 o
   4   5   6       29.45       26.72      2.04 o
   5   5   6       26.25       29.20      2.22 o
   6   5   6       40.20       36.35      2.46 o
   7   5   6       10.79       12.73      2.26 o
   8   5   6        9.22        3.99      2.17 o
  -9   6   6        9.85       16.02      2.14 o
  -8   6   6        5.76        4.38      1.54 o
  -7   6   6       14.45       12.63      1.76 o
  -6   6   6        1.65        0.52      1.08 o
  -5   6   6       10.74        9.45      2.75 o
  -4   6   6        1.40        3.24      1.10 o
  -3   6   6       73.78       71.82      2.44 o
  -2   6   6        7.73        6.78      1.16 o
  -1   6   6        0.04        0.38      0.95 o
   0   6   6       46.03       51.41      2.42 o
   1   6   6        4.07        2.61      1.34 o
   2   6   6        1.23        0.83      1.33 o
   3   6   6        5.70        2.58      3.51 o
   4   6   6        2.65        3.26      1.74 o
   5   6   6        3.01        2.99      1.43 o
   6   6   6       11.99       10.45      1.78 o
   7   6   6        3.71        5.59      2.73 o
  -7   7   6        5.55        6.12      1.59 o
  -6   7   6       17.84       24.25      2.11 o
  -5   7   6        5.22        5.36      1.70 o
  -4   7   6        1.63        2.84      1.13 o
  -3   7   6        8.54        9.73      1.32 o
  -2   7   6        6.98        6.89      1.90 o
  -1   7   6        6.26        7.62      1.49 o
   0   7   6        0.02        2.21      1.28 o
   1   7   6       10.56       10.89      1.82 o
   2   7   6        2.35        1.22      2.33 o
   3   7   6        6.76        6.18      1.84 o
   4   7   6        1.55        1.16      2.05 o
 -14   0   7        2.29        0.68      3.17 o
 -13   0   7        5.01        7.17      2.61 o
 -12   0   7       12.28       11.13      2.59 o
 -11   0   7        4.87        5.85      2.06 o
 -10   0   7       58.44       54.26      4.04 o
  -9   0   7       12.04        9.32      1.95 o
  -8   0   7      251.32      253.44     11.34 o
  -7   0   7      493.49      465.52     10.14 o
  -6   0   7      155.69      159.79      5.74 o
  -5   0   7        8.13        9.67      1.60 o
  -4   0   7        0.09        2.76      1.15 o
  -3   0   7        0.63        0.69      0.75 o
  -2   0   7       20.15       17.09      1.40 o
  -1   0   7       82.88       84.39      4.60 o
   0   0   7      745.70      740.41     12.16 o
   1   0   7       32.47       38.01      1.77 o
   2   0   7      146.22      140.92      3.61 o
   3   0   7        0.01        0.26      0.73 o
   4   0   7       30.81       30.04      1.80 o
   5   0   7        1.06        1.52      1.26 o
   6   0   7      147.58      133.63      5.68 o
   7   0   7       13.32       12.55      3.20 o
   8   0   7       38.47       41.28      3.53 o
   9   0   7        0.35        1.18      1.83 o
  10   0   7        3.19        3.42      2.39 o
  11   0   7        0.01       -2.11      2.11 o
 -13   1   7       22.39       23.53      2.82 o
 -12   1   7       41.82       43.48      2.79 o
 -11   1   7       12.50       11.47      1.70 o
 -10   1   7       57.35       58.97      3.01 o
  -9   1   7      162.92      161.31      4.55 o
  -8   1   7       39.34       40.88      1.96 o
  -7   1   7      239.15      249.05      5.00 o
  -6   1   7       90.30       83.68      3.23 o
  -5   1   7      200.53      206.63      4.65 o
  -4   1   7       49.66       53.59      2.99 o
  -3   1   7       76.62       76.89      2.00 o
  -2   1   7       96.68      100.33      2.31 o
  -1   1   7       64.90       69.68      1.87 o
   0   1   7       20.51       20.71      0.93 o
   1   1   7       13.26       13.62      0.81 o
   2   1   7      207.25      208.32      3.30 o
   3   1   7       13.71       12.83      1.08 o
   4   1   7       36.13       32.09      1.15 o
   5   1   7       10.38       12.57      0.76 o
   6   1   7        1.67        0.96      0.86 o
   7   1   7       80.13       71.46      3.09 o
   8   1   7       20.22       24.67      2.10 o
   9   1   7        6.72        8.13      1.67 o
  10   1   7        6.29        4.12      1.90 o
  11   1   7        2.76        2.16      2.37 o
 -13   2   7        6.94        4.18      3.23 o
 -12   2   7        4.97        2.93      1.82 o
 -11   2   7        0.66        1.67      1.84 o
 -10   2   7       26.53       27.08      2.10 o
  -9   2   7       45.01       50.03      2.87 o
  -8   2   7        7.01        8.02      1.15 o
  -7   2   7       50.36       47.96      2.25 o
  -6   2   7      113.45      120.61      3.43 o
  -5   2   7       63.70       76.06      2.98 o
  -4   2   7       34.98       30.30      1.93 o
  -3   2   7       68.22       76.64      2.22 o
  -2   2   7        7.89       12.88      1.01 o
  -1   2   7      177.22      177.59      3.60 o
   0   2   7       44.04       42.91      2.07 o
   1   2   7       42.57       44.04      1.78 o
   2   2   7       23.54       27.60      1.18 o
   3   2   7        7.18        7.75      0.81 o
   4   2   7       45.11       42.08      1.50 o
   5   2   7       20.98       24.85      1.32 o
   6   2   7      122.47      125.34      2.69 o
   7   2   7       78.13       80.99      3.23 o
   8   2   7        2.48        1.74      1.23 o
   9   2   7        4.50        7.19      2.34 o
  10   2   7        2.63        1.73      2.24 o
 -13   3   7        5.60        5.10      2.51 o
 -12   3   7        3.91        4.96      2.26 o
 -11   3   7       23.30       25.37      3.09 o
 -10   3   7        7.05        5.75      1.92 o
  -9   3   7        0.40       -0.99      1.05 o
  -8   3   7       38.81       34.00      1.87 o
  -7   3   7       70.79       66.22      2.36 o
  -6   3   7       48.21       46.03      2.10 o
  -5   3   7       32.53       29.96      3.10 o
  -4   3   7       89.52       89.40      3.14 o
  -3   3   7       96.22      102.46      2.94 o
  -2   3   7      122.59      109.15      3.01 o
  -1   3   7        4.86        5.91      0.84 o
   0   3   7      274.00      268.04      4.91 o
   1   3   7       70.72       67.60      1.82 o
   2   3   7       61.01       64.83      1.81 o
   3   3   7       10.30        8.75      0.86 o
   4   3   7       60.01       59.76      1.84 o
   5   3   7        3.79        2.90      0.76 o
   6   3   7        7.65        9.92      1.15 o
   7   3   7        1.70        2.29      1.86 o
   8   3   7       10.48        7.08      3.01 o
   9   3   7       14.46       20.20      3.97 o
  10   3   7        4.16        2.65      2.26 o
 -12   4   7        5.68        4.36      2.39 o
 -11   4   7        7.46        4.64      1.82 o
 -10   4   7        6.24        3.71      1.68 o
  -9   4   7        0.56       -1.07      1.07 o
  -8   4   7        5.05        5.02      1.48 o
  -7   4   7       18.36       16.09      1.86 o
  -6   4   7       60.07       55.47      2.21 o
  -5   4   7        0.76        0.53      0.78 o
  -4   4   7       94.22       84.54      2.84 o
  -3   4   7       93.37       91.84      2.54 o
  -2   4   7      228.04      221.57      4.88 o
  -1   4   7      221.55      211.31      4.72 o
   0   4   7      140.28      131.51      4.11 o
   1   4   7      299.97      287.11      6.87 o
   2   4   7      359.45      365.18      5.84 o
   3   4   7      153.85      150.37      4.54 o
   4   4   7       24.95       22.03      1.95 o
   5   4   7        9.64        7.04      1.42 o
   6   4   7       16.51       19.22      1.90 o
   7   4   7        4.63        3.76      3.88 o
   8   4   7       10.93       19.00      2.81 o
   9   4   7        1.58       -0.29      1.93 o
 -10   5   7        7.03        8.35      2.95 o
  -9   5   7        1.50        1.58      1.44 o
  -8   5   7        2.32        3.54      1.42 o
  -7   5   7       11.24        8.79      1.64 o
  -6   5   7       66.00       62.09      3.09 o
  -5   5   7       64.94       69.84      6.27 o
  -4   5   7       55.56       47.54      5.84 o
  -3   5   7       66.31       76.29      3.12 o
  -2   5   7       63.47       58.25      2.34 o
  -1   5   7       50.17       50.60      2.25 o
   0   5   7        3.90        1.20      1.04 o
   1   5   7       39.34       42.00      3.00 o
   2   5   7        9.66        8.58      1.77 o
   3   5   7        3.00        4.41      1.32 o
   4   5   7        9.62       11.44      1.68 o
   5   5   7        1.67        2.68      1.35 o
   6   5   7        5.87        6.73      1.58 o
   7   5   7        3.55        4.49      1.94 o
  -9   6   7        5.30        3.48      1.98 o
  -8   6   7        9.27        9.73      1.84 o
  -7   6   7       11.52       13.49      3.66 o
  -6   6   7       15.70       18.67      2.15 o
  -5   6   7       17.49       19.56      1.91 o
  -4   6   7        4.52        4.41      1.55 o
  -3   6   7       15.85       15.79      3.07 o
  -2   6   7        5.38        7.75      1.73 o
  -1   6   7        2.34        4.27      1.60 o
   0   6   7        6.37        4.60      1.61 o
   1   6   7        4.16        3.93      1.56 o
   2   6   7        0.33        0.97      1.68 o
   3   6   7        0.11        0.26      1.48 o
   4   6   7        5.88        5.43      1.52 o
   5   6   7        6.75        5.37      1.63 o
   6   6   7        4.41        5.91      1.71 o
  -6   7   7        1.62        2.71      1.44 o
  -5   7   7       16.28       21.12      2.72 o
  -4   7   7        2.06        1.50      1.24 o
  -3   7   7        1.96        2.41      1.22 o
  -2   7   7        1.14        1.58      2.30 o
  -1   7   7        2.69        2.87      1.71 o
   0   7   7       14.37       16.53      2.19 o
   1   7   7        9.48       12.16      2.13 o
   2   7   7        0.83        0.38      1.57 o
   3   7   7        2.42        2.86      1.79 o
 -13   0   8        9.58       11.55      2.96 o
 -12   0   8        2.04        4.75      2.14 o
 -11   0   8       18.84       25.02      3.07 o
 -10   0   8       15.55       18.76      2.72 o
  -9   0   8        0.21       -1.34      1.34 o
  -8   0   8       11.91       11.66      2.06 o
  -7   0   8       25.36       29.79      2.83 o
  -6   0   8       76.77       77.52      5.78 o
  -5   0   8       90.60       91.89      4.27 o
  -4   0   8       16.31       22.68      2.48 o
  -3   0   8       24.74       23.98      1.76 o
  -2   0   8      351.31      370.01      8.18 o
  -1   0   8      299.65      288.93      6.82 o
   0   0   8        5.91        5.78      1.04 o
   1   0   8      113.05      111.35      3.25 o
   2   0   8        2.15        0.94      0.81 o
   3   0   8       21.65       21.09      1.61 o
   4   0   8        1.81        2.84      2.76 o
   5   0   8       21.72       19.38      1.93 o
   6   0   8       21.93       23.73      2.72 o
   7   0   8       15.39       17.90      3.97 o
   8   0   8       21.01       19.92      2.87 o
   9   0   8        6.21        2.34      4.04 o
  10   0   8        0.24       -0.40      2.04 o
 -13   1   8        2.99       -1.13      1.73 o
 -12   1   8        5.55        4.34      1.88 o
 -11   1   8       29.28       29.71      2.38 o
 -10   1   8       21.66       22.78      2.01 o
  -9   1   8       97.62      102.09      4.42 o
  -8   1   8       42.54       37.86      2.21 o
  -7   1   8       46.43       46.20      2.10 o
  -6   1   8        5.04        2.72      1.15 o
  -5   1   8      152.62      150.49      5.16 o
  -4   1   8      108.91       97.34      2.71 o
  -3   1   8      177.07      182.31      6.30 o
  -2   1   8       20.97       24.44      1.27 o
  -1   1   8      113.84      107.25      2.63 o
   0   1   8        0.51        0.27      0.60 o
   1   1   8       86.91       92.83      2.39 o
   2   1   8        1.88        1.36      0.70 o
   3   1   8      195.83      195.95      3.91 o
   4   1   8       85.57       85.85      2.23 o
   5   1   8       27.98       33.49      1.47 o
   6   1   8       79.89       77.18      4.77 o
   7   1   8       78.18       81.47      3.38 o
   8   1   8        0.06        1.60      1.29 o
   9   1   8       21.60       25.10      2.40 o
  10   1   8        8.46        9.37      2.73 o
 -13   2   8        1.46        0.35      2.23 o
 -12   2   8        6.14        6.71      2.45 o
 -11   2   8       28.83       36.19      2.99 o
 -10   2   8       79.86       78.08      5.13 o
  -9   2   8        5.71        5.96      1.33 o
  -8   2   8       28.38       26.39      1.71 o
  -7   2   8       30.42       28.68      1.72 o
  -6   2   8      135.72      133.18      4.39 o
  -5   2   8        6.30        6.03      1.28 o
  -4   2   8      165.16      171.56      4.26 o
  -3   2   8       10.91        9.22      1.12 o
  -2   2   8       69.73       70.17      2.46 o
  -1   2   8       18.75       18.99      1.40 o
   0   2   8       29.93       34.94      1.83 o
   1   2   8       14.83       15.21      1.09 o
   2   2   8        3.19        1.99      0.66 o
   3   2   8      165.85      159.23      3.14 o
   4   2   8       83.72       82.93      2.21 o
   5   2   8        8.45        8.01      0.95 o
   6   2   8       10.60        8.68      1.45 o
   7   2   8        9.50       11.70      1.64 o
   8   2   8        6.02        4.62      2.70 o
   9   2   8       12.10       19.97      3.14 o
 -12   3   8       13.39       16.09      3.01 o
 -11   3   8        3.83        2.91      2.67 o
 -10   3   8       22.91       23.21      2.94 o
  -9   3   8       14.80       16.04      2.01 o
  -8   3   8       28.22       29.89      2.40 o
  -7   3   8       48.72       47.16      3.39 o
  -6   3   8       75.42       61.50      2.56 o
  -5   3   8       10.02        8.24      1.40 o
  -4   3   8       20.17       21.76      2.03 o
  -3   3   8       57.32       51.64      2.22 o
  -2   3   8      288.42      291.14      5.98 o
  -1   3   8       28.75       30.28      1.90 o
   0   3   8       85.80       79.06      2.45 o
   1   3   8       53.78       48.47      1.65 o
   2   3   8       75.18       68.96      1.97 o
   3   3   8      110.16      113.30      2.64 o
   4   3   8       56.47       56.37      2.19 o
   5   3   8       10.16        7.97      1.55 o
   6   3   8        0.27        0.91      1.74 o
   7   3   8        2.36        1.29      1.75 o
   8   3   8        6.25        7.05      2.19 o
   9   3   8        2.49        2.98      2.39 o
 -11   4   8        2.27        1.46      1.72 o
 -10   4   8        1.95        0.44      1.52 o
  -9   4   8        2.05        0.51      1.62 o
  -8   4   8        1.52        0.42      1.43 o
  -7   4   8        3.58        2.04      1.46 o
  -6   4   8       51.77       49.88      2.89 o
  -5   4   8       38.73       40.90      3.96 o
  -4   4   8       71.34       68.13      2.70 o
  -3   4   8        5.36        3.15      1.08 o
  -2   4   8        3.93        2.99      1.04 o
  -1   4   8        6.09        4.20      1.46 o
   0   4   8       55.81       51.90      2.30 o
   1   4   8       67.03       66.35      2.61 o
   2   4   8       79.59       76.56      3.29 o
   3   4   8       23.70       25.09      2.04 o
   4   4   8        0.85        3.50      1.26 o
   5   4   8        6.62        4.57      1.37 o
   6   4   8        1.73        1.28      1.60 o
   7   4   8        1.91        3.93      1.99 o
   8   4   8        6.13        5.68      2.25 o
 -10   5   8        5.39        8.02      2.00 o
  -9   5   8        6.60        9.57      1.92 o
  -8   5   8        8.54       10.23      1.89 o
  -7   5   8        2.01        0.16      1.22 o
  -6   5   8        0.52        0.98      1.25 o
  -5   5   8       15.99       16.15      2.33 o
  -4   5   8       13.84        7.90      2.98 o
  -3   5   8        9.77       10.13      2.98 o
  -2   5   8       12.92       15.20      2.14 o
  -1   5   8       19.65       20.83      2.41 o
   0   5   8        3.44        2.02      1.47 o
   1   5   8       20.22       26.37      2.67 o
   2   5   8        2.93        0.50      1.42 o
   3   5   8        4.46        2.94      2.10 o
   4   5   8        4.91        3.86      1.45 o
   5   5   8        7.63        7.67      1.72 o
   6   5   8        5.12        7.01      2.42 o
  -8   6   8       12.64       11.09      1.99 o
  -7   6   8       14.15       18.84      2.42 o
  -6   6   8        1.33        1.99      1.35 o
  -5   6   8        7.44        9.43      1.71 o
  -4   6   8       14.43       18.52      4.69 o
  -3   6   8        9.14        9.73      2.83 o
  -2   6   8        7.22        7.09      2.58 o
  -1   6   8        9.95        8.05      2.30 o
   0   6   8        2.01        3.06      1.65 o
   1   6   8        3.36        1.63      1.58 o
   2   6   8        1.78        1.62      1.73 o
   3   6   8        0.80       -1.20      1.61 o
   4   6   8       11.15       13.15      1.94 o
   5   6   8        0.31        0.37      2.92 o
  -5   7   8        0.16       -0.73      1.32 o
  -4   7   8        2.40        0.79      1.29 o
  -3   7   8        2.67        0.04      1.28 o
  -2   7   8        9.04       11.12      4.47 o
  -1   7   8        4.79        7.90      1.92 o
   0   7   8       12.01       16.79      2.76 o
   1   7   8       11.61       15.73      2.48 o
 -13   0   9        0.51        0.19      2.98 o
 -12   0   9        0.48       -1.71      1.71 o
 -11   0   9        5.21        4.50      2.17 o
 -10   0   9       52.93       47.43      3.90 o
  -9   0   9      152.20      156.68      6.69 o
  -8   0   9       42.86       39.14      3.29 o
  -7   0   9      576.57      587.44     21.85 o
  -6   0   9      458.26      477.54     18.38 o
  -5   0   9      186.15      208.91     10.15 o
  -4   0   9       67.01       59.03      3.54 o
  -3   0   9       20.90       23.05      1.91 o
  -2   0   9       14.92       12.37      1.51 o
  -1   0   9        0.45        0.16      0.94 o
   0   0   9       69.94       67.65      3.03 o
   1   0   9       19.41       17.41      1.78 o
   2   0   9      105.65      101.69      4.73 o
   3   0   9        3.70        2.82      1.48 o
   4   0   9       22.66       22.23      2.55 o
   5   0   9        0.04       -1.14      1.39 o
   6   0   9        2.97       -0.82      1.50 o
   7   0   9        9.69        8.03      2.36 o
   8   0   9        0.74       -1.58      1.89 o
   9   0   9        0.68        1.44      2.19 o
 -13   1   9       11.92       12.87      2.65 o
 -12   1   9        3.17        5.65      2.00 o
 -11   1   9        3.14        2.96      1.48 o
 -10   1   9       11.79       10.61      1.64 o
  -9   1   9       14.32       14.51      1.71 o
  -8   1   9      110.91      104.19      3.66 o
  -7   1   9      146.59      152.04      6.20 o
  -6   1   9       73.06       73.98      3.36 o
  -5   1   9       36.85       37.83      2.13 o
  -4   1   9      130.79      133.06      3.80 o
  -3   1   9      155.69      158.00      6.35 o
  -2   1   9       27.28       23.29      1.61 o
  -1   1   9       41.59       43.95      2.44 o
   0   1   9       87.28       79.34      4.68 o
   1   1   9       24.19       22.08      1.34 o
   2   1   9      125.71      123.66      3.05 o
   3   1   9        4.87        4.48      0.95 o
   4   1   9       41.52       41.06      1.89 o
   5   1   9        7.61       10.10      1.52 o
   6   1   9       12.06       11.89      1.69 o
   7   1   9       14.13       12.13      1.79 o
   8   1   9       13.16       15.27      2.03 o
   9   1   9        2.36        4.12      2.38 o
 -12   2   9        4.66        3.86      2.98 o
 -11   2   9       12.56       19.07      2.44 o
 -10   2   9        6.23        7.60      1.84 o
  -9   2   9        3.35        1.43      1.18 o
  -8   2   9       46.67       38.12      3.44 o
  -7   2   9       11.45       11.07      1.47 o
  -6   2   9        9.98       10.47      1.61 o
  -5   2   9      159.10      146.16      4.14 o
  -4   2   9       46.09       51.64      2.37 o
  -3   2   9       44.92       45.82      2.21 o
  -2   2   9      148.40      152.78      4.07 o
  -1   2   9       19.36       17.46      1.48 o
   0   2   9        5.90        5.18      1.29 o
   1   2   9       25.64       26.77      1.46 o
   2   2   9       89.61       92.98      2.40 o
   3   2   9       33.26       30.23      1.84 o
   4   2   9       18.17       15.31      1.37 o
   5   2   9        4.62        3.90      1.25 o
   6   2   9       34.20       28.60      2.20 o
   7   2   9       12.13        8.59      3.07 o
   8   2   9       14.72       15.34      2.83 o
 -12   3   9       10.65        9.17      2.74 o
 -11   3   9        6.92        7.92      2.58 o
 -10   3   9       19.83       24.04      3.14 o
  -9   3   9        3.96        3.04      1.90 o
  -8   3   9        1.71        1.63      1.52 o
  -7   3   9        9.56       14.47      1.98 o
  -6   3   9       73.56       61.78      3.75 o
  -5   3   9       40.94       44.72      2.37 o
  -4   3   9       23.72       29.17      1.86 o
  -3   3   9       12.81       13.13      1.72 o
  -2   3   9       66.29       70.39      2.67 o
  -1   3   9       46.98       43.15      3.87 o
   0   3   9       69.16       64.59      2.38 o
   1   3   9      148.95      138.57      3.54 o
   2   3   9       17.31       19.77      1.50 o
   3   3   9       12.55       11.70      1.69 o
   4   3   9        3.01        3.10      1.31 o
   5   3   9       15.79       17.22      1.86 o
   6   3   9       15.53       17.02      2.66 o
   7   3   9        1.59        2.17      1.82 o
   8   3   9        9.31       13.85      3.14 o
 -11   4   9        5.11        6.40      3.54 o
 -10   4   9       21.65       22.06      3.07 o
  -9   4   9       14.43       13.32      5.34 o
  -8   4   9        5.35        6.71      2.04 o
  -7   4   9        0.98        0.30      1.92 o
  -6   4   9       19.12       19.07      3.29 o
  -5   4   9       11.78        6.49      1.92 o
  -4   4   9       26.51       26.36      2.73 o
  -3   4   9        5.02        3.63      1.64 o
  -2   4   9       11.31       12.17      2.04 o
  -1   4   9       11.68       14.53      2.19 o
   0   4   9       76.85       78.95      4.25 o
   1   4   9        4.56        5.69      2.33 o
   2   4   9       28.35       25.22      2.15 o
   3   4   9       12.92       14.24      2.64 o
   4   4   9        4.56        1.21      1.27 o
   5   4   9        0.39        0.05      1.33 o
   6   4   9       10.07       13.10      2.50 o
   7   4   9       10.43       16.44      2.85 o
  -9   5   9        9.70       10.71      2.44 o
  -8   5   9       18.11       18.78      2.45 o
  -7   5   9        2.07        1.37      1.37 o
  -6   5   9        6.17        6.74      1.70 o
  -5   5   9        1.97        1.16      1.60 o
  -4   5   9        4.56        4.61      2.33 o
  -3   5   9       30.41       33.17      3.06 o
  -2   5   9       18.76       22.45      2.61 o
  -1   5   9       56.27       60.39      3.91 o
   0   5   9       15.01       15.71      2.40 o
   1   5   9        9.20       10.82      2.58 o
   2   5   9       13.25       14.68      2.37 o
   3   5   9       13.48       13.89      1.91 o
   4   5   9        7.25        7.77      3.19 o
   5   5   9        8.07       12.50      2.39 o
  -7   6   9        1.94        1.43      1.95 o
  -6   6   9        4.75        4.25      2.54 o
  -5   6   9        5.86        8.63      1.77 o
  -4   6   9        2.56        2.46      1.76 o
  -3   6   9        9.13        9.29      2.24 o
  -2   6   9        1.50        1.66      1.72 o
  -1   6   9       15.19       18.92      2.61 o
   0   6   9       25.78       30.70      3.10 o
   1   6   9       21.93       25.03      2.90 o
   2   6   9       12.79       14.19      2.57 o
   3   6   9        5.73        6.22      2.15 o
 -12   0  10        0.24        5.20      2.53 o
 -11   0  10        6.23        5.88      2.79 o
 -10   0  10        0.18        0.61      1.81 o
  -9   0  10        7.44        6.45      2.10 o
  -8   0  10        2.71        5.90      2.01 o
  -7   0  10        1.29       -0.56      1.80 o
  -6   0  10       25.25       30.37      4.10 o
  -5   0  10       45.76       43.99      4.78 o
  -4   0  10      395.72      372.45     15.36 o
  -3   0  10       66.67       63.77      5.41 o
  -2   0  10        8.21        9.25      2.61 o
  -1   0  10       37.92       35.78      4.10 o
   0   0  10       19.29       15.22      3.29 o
   1   0  10       10.11        9.53      1.89 o
   2   0  10        0.43        0.04      1.65 o
   3   0  10       84.70       85.85      4.66 o
   4   0  10        2.72        1.41      1.57 o
   5   0  10        0.66       -0.56      2.14 o
   6   0  10        0.66        1.08      1.91 o
   7   0  10        5.33        7.29      2.41 o
   8   0  10        2.26        2.64      2.26 o
 -12   1  10        0.88        1.65      1.80 o
 -11   1  10       13.15       12.40      3.05 o
 -10   1  10       16.08       16.82      2.00 o
  -9   1  10        7.06        7.27      1.57 o
  -8   1  10       38.23       40.86      2.49 o
  -7   1  10       89.84       97.91      5.05 o
  -6   1  10       99.57      104.89     14.52 o
  -5   1  10       45.44       50.90      2.97 o
  -4   1  10       37.17       36.17      2.47 o
  -3   1  10       21.53       22.87      1.80 o
  -2   1  10       12.94       15.58      1.52 o
  -1   1  10       48.27       50.98      2.46 o
   0   1  10       13.61       14.27      1.56 o
   1   1  10        7.55        8.46      1.21 o
   2   1  10        7.54        5.63      1.27 o
   3   1  10        2.56        3.32      1.23 o
   4   1  10       39.64       42.34      2.06 o
   5   1  10        4.30        4.62      1.42 o
   6   1  10        6.79        5.75      1.57 o
   7   1  10       11.15       14.01      2.00 o
   8   1  10       10.20       10.06      4.16 o
 -12   2  10        9.58        8.11      2.68 o
 -11   2  10        3.23        6.80      2.41 o
 -10   2  10        8.39        7.84      1.96 o
  -9   2  10        8.77        7.34      2.26 o
  -8   2  10        1.29        2.15      1.34 o
  -7   2  10        8.24        4.86      1.83 o
  -6   2  10       66.43       69.06      5.98 o
  -5   2  10      122.19      124.91      3.94 o
  -4   2  10       15.10       14.27      1.60 o
  -3   2  10      100.16       96.51      3.39 o
  -2   2  10       51.68       62.99      2.98 o
  -1   2  10       70.19       68.36      2.83 o
   0   2  10       73.41       78.99      3.08 o
   1   2  10      117.71      123.57      3.48 o
   2   2  10        6.19        4.30      1.01 o
   3   2  10       14.45       14.68      1.89 o
   4   2  10       19.77       16.40      1.53 o
   5   2  10        9.80       11.50      1.98 o
   6   2  10        5.33        3.23      2.02 o
   7   2  10        4.31        8.69      2.48 o
 -11   3  10        2.61       -0.27      2.01 o
 -10   3  10       19.60       17.14      3.04 o
  -9   3  10        1.22       -0.38      2.17 o
  -8   3  10        2.29        1.85      1.84 o
  -7   3  10        1.45       -1.74      1.74 o
  -6   3  10        7.32        6.66      1.86 o
  -5   3  10       28.57       22.90      2.60 o
  -4   3  10       28.64       29.82      2.82 o
  -3   3  10        2.78        3.31      1.55 o
  -2   3  10        9.54        8.01      1.82 o
  -1   3  10        1.69        1.32      1.52 o
   0   3  10        9.02        5.79      1.48 o
   1   3  10       31.58       33.33      2.44 o
   2   3  10        9.97        9.08      1.66 o
   3   3  10       29.98       32.25      3.28 o
   4   3  10        2.71        1.42      1.42 o
   5   3  10        0.25       -0.94      1.61 o
   6   3  10       16.09       20.69      4.41 o
   7   3  10       11.22       11.27      4.53 o
 -10   4  10        0.30       -1.12      2.86 o
  -9   4  10        0.30       -0.45      1.71 o
  -8   4  10       28.66       29.83      3.29 o
  -7   4  10       12.79       10.33      2.28 o
  -6   4  10        3.17        2.61      2.30 o
  -5   4  10        7.15        6.02      2.42 o
  -4   4  10        0.18        2.11      1.55 o
  -3   4  10        4.01        3.51      1.67 o
  -2   4  10        9.60       11.53      2.14 o
  -1   4  10        4.12        4.66      2.20 o
   0   4  10       35.23       39.86      6.58 o
   1   4  10        1.26       -0.34      1.49 o
   2   4  10       13.59       11.80      2.20 o
   3   4  10        5.43        6.47      1.68 o
   4   4  10        5.53        5.46      1.65 o
   5   4  10        4.81        3.50      2.08 o
  -8   5  10        1.20        1.73      1.65 o
  -7   5  10        1.90        3.60      1.72 o
  -6   5  10        4.15        2.52      1.68 o
  -5   5  10       15.96       19.64      2.78 o
  -4   5  10       10.88       10.35      2.64 o
  -3   5  10        6.35        4.77      1.93 o
  -2   5  10       32.20       33.71      3.22 o
  -1   5  10        3.14        7.68      3.82 o
   0   5  10        7.75        8.85      2.17 o
   1   5  10        1.34        3.22      1.83 o
   2   5  10       23.01       31.24      4.60 o
   3   5  10       17.90       16.19      2.66 o
   4   5  10        6.92        9.19      2.39 o
  -5   6  10        2.48        4.70      3.38 o
  -4   6  10        6.35        5.77      2.12 o
  -3   6  10       12.23       15.65      2.68 o
  -2   6  10       12.35       13.34      2.55 o
  -1   6  10        2.32        7.40      5.96 o
   0   6  10        2.24        1.95      1.89 o
   1   6  10       11.84       13.10      2.50 o
 -11   0  11       21.85       23.94      3.55 o
 -10   0  11        0.00       -0.47      2.02 o
  -9   0  11       11.99       15.90      2.83 o
  -8   0  11        0.11       -1.63      1.64 o
  -7   0  11        9.66       10.56      3.17 o
  -6   0  11        1.31        0.00      2.30 o
  -5   0  11       17.43       13.29      3.42 o
  -4   0  11       26.51       20.12      3.54 o
  -3   0  11        1.10        1.92      2.11 o
  -2   0  11        1.15       -0.37      1.99 o
  -1   0  11       18.14       13.10      3.11 o
   0   0  11       61.36       48.47      5.16 o
   1   0  11        0.38       -0.25      2.11 o
   2   0  11      131.32      144.90      6.35 o
   3   0  11      119.58      123.23      7.15 o
   4   0  11        2.52        3.60      1.97 o
   5   0  11        0.13       -0.87      1.80 o
   6   0  11        3.69        4.21      2.34 o
   7   0  11        0.01        0.46      2.21 o
 -11   1  11        2.50        6.01      2.08 o
 -10   1  11        3.58        4.40      2.83 o
  -9   1  11       14.20       15.49      1.95 o
  -8   1  11        3.02        4.50      1.46 o
  -7   1  11       20.50       19.72      2.66 o
  -6   1  11       15.79       11.34      2.26 o
  -5   1  11       14.81       18.47      3.45 o
  -4   1  11       22.33       23.18      6.37 o
  -3   1  11      367.81      377.64     11.30 o
  -2   1  11        7.93        5.46      1.87 o
  -1   1  11       11.42        9.90      2.04 o
   0   1  11        5.79        2.31      2.51 o
   1   1  11       33.94       28.11      2.99 o
   2   1  11       62.36       64.59      3.02 o
   3   1  11        0.84        1.58      1.25 o
   4   1  11       12.02       14.38      1.85 o
   5   1  11       15.97       13.11      1.91 o
   6   1  11       11.57       13.06      1.99 o
   7   1  11        6.16        7.39      2.61 o
 -11   2  11       16.34       21.44      3.48 o
 -10   2  11        0.01        0.00      1.93 o
  -9   2  11        4.24        5.25      1.82 o
  -8   2  11        6.59        7.11      1.86 o
  -7   2  11       53.31       61.59      9.72 o
  -6   2  11       33.00       29.43      7.05 o
  -5   2  11       14.81       14.38      3.70 o
  -4   2  11       43.93       40.16      3.31 o
  -3   2  11       11.93       12.94      2.26 o
  -2   2  11       22.46       26.62      3.66 o
  -1   2  11       48.63       53.01      4.78 o
   0   2  11       15.50       14.77      2.86 o
   1   2  11       15.47       15.42      2.43 o
   2   2  11        4.27        1.03      1.09 o
   3   2  11        2.85        4.40      1.20 o
   4   2  11        9.81       13.03      2.63 o
   5   2  11        2.37        3.35      2.02 o
   6   2  11       10.57        9.16      2.69 o
 -10   3  11        7.00        5.14      2.48 o
  -9   3  11       15.81       17.55      5.50 o
  -8   3  11        3.77        1.22      2.42 o
  -7   3  11       25.11       23.35      3.98 o
  -6   3  11       11.50        6.52      2.67 o
  -5   3  11       22.97       22.61      3.79 o
  -4   3  11        3.08        0.50      2.05 o
  -3   3  11        3.45        6.68      1.79 o
  -2   3  11        1.55        2.38      1.58 o
  -1   3  11        0.76        0.43      1.86 o
   0   3  11        2.87        4.71      1.96 o
   1   3  11        4.74        0.47      1.67 o
   2   3  11       50.51       55.72      3.16 o
   3   3  11       10.55        9.27      1.93 o
   4   3  11        4.57        2.05      1.91 o
   5   3  11        2.55        0.54      1.87 o
  -9   4  11        4.37        7.08      3.60 o
  -8   4  11        8.21        8.59      2.35 o
  -7   4  11        3.17        3.17      2.67 o
  -6   4  11       13.36       15.77      3.60 o
  -5   4  11        0.69        0.50      2.17 o
  -4   4  11        3.34        4.91      2.00 o
  -3   4  11        6.92        5.54      2.07 o
  -2   4  11        7.30        5.85      2.12 o
  -1   4  11       17.49       24.89      4.13 o
   0   4  11       19.69       28.71      3.05 o
   1   4  11        6.54        9.53      2.30 o
   2   4  11        2.13        1.91      1.77 o
   3   4  11       10.22       10.73      1.94 o
   4   4  11        0.51        0.92      1.90 o
  -7   5  11        1.89        1.80      3.23 o
  -6   5  11       14.29       13.26      2.80 o
  -5   5  11       27.36       34.54     13.88 o
  -4   5  11        0.94        0.68      1.91 o
  -3   5  11        0.02       -1.34      1.73 o
  -2   5  11        4.58        2.46      3.60 o
  -1   5  11        0.20        0.29      1.79 o
   0   5  11        8.00        7.97      2.28 o
   1   5  11       23.97       36.53      8.20 o
   2   5  11       13.71       22.11      4.35 o
 -10   0  12        3.36        4.45      2.48 o
  -9   0  12       13.17       16.57      3.11 o
  -8   0  12        5.53        1.43      2.73 o
  -7   0  12       21.92       24.53      4.47 o
  -6   0  12        0.03        0.93      2.36 o
  -5   0  12       13.00        9.44      3.35 o
  -4   0  12       10.87        9.56      3.10 o
  -3   0  12       24.61       20.00      3.79 o
  -2   0  12       53.27       57.60      5.65 o
  -1   0  12        2.80        1.68      2.36 o
   0   0  12        0.00       -1.24      2.24 o
   1   0  12        1.97        2.73      2.67 o
   2   0  12        8.39       12.65      2.55 o
   3   0  12        2.03        0.90      1.94 o
   4   0  12       15.13       20.83      3.29 o
   5   0  12       56.68       66.14      5.00 o
 -10   1  12        0.49        1.65      1.77 o
  -9   1  12        9.36       11.40      2.24 o
  -8   1  12       18.65       13.18      2.81 o
  -7   1  12        3.11        3.51      1.98 o
  -6   1  12        3.30        2.08      2.05 o
  -5   1  12        5.29        5.25      2.20 o
  -4   1  12       27.00       22.91      4.97 o
  -3   1  12       23.00       23.93      4.53 o
  -2   1  12        5.37        6.84      2.06 o
  -1   1  12       48.93       56.87      6.28 o
   0   1  12       17.63       15.72      2.58 o
   1   1  12        7.50       12.69      2.52 o
   2   1  12        8.36        9.77      1.89 o
   3   1  12       11.68       13.41      1.93 o
   4   1  12       12.28       10.88      2.76 o
   5   1  12        6.48       11.23      2.87 o
 -10   2  12        9.78       10.49      2.87 o
  -9   2  12        7.31        7.91      2.50 o
  -8   2  12       15.74       21.11      4.29 o
  -7   2  12        3.41        4.73      2.13 o
  -6   2  12       10.16        7.64      2.23 o
  -5   2  12        0.44       -1.39      1.50 o
  -4   2  12       11.67       11.24      2.33 o
  -3   2  12       17.55       14.36      3.26 o
  -2   2  12       11.96        9.84      2.22 o
  -1   2  12       13.27        7.25      2.05 o
   0   2  12       12.54        7.96      2.18 o
   1   2  12       10.23        5.67      2.15 o
   2   2  12        2.52        2.62      1.96 o
   3   2  12       32.46       40.48      5.03 o
   4   2  12        3.80        2.22      3.07 o
   5   2  12        1.16        2.12      2.30 o
  -9   3  12       28.16       31.65      4.25 o
  -8   3  12       16.86       14.41      2.95 o
  -7   3  12        0.43        1.12      2.73 o
  -6   3  12        3.58        0.81      2.24 o
  -5   3  12       14.89       15.15      3.60 o
  -4   3  12        0.05       -1.43      1.99 o
  -3   3  12        3.84        3.04      2.67 o
  -2   3  12        6.21        3.60      2.79 o
  -1   3  12        5.70        5.09      2.79 o
   0   3  12        6.92        4.25      2.20 o
   1   3  12       14.62       18.06      2.72 o
   2   3  12        1.68        3.56      1.93 o
   3   3  12        6.05        2.92      3.35 o
   4   3  12        2.74        5.96      2.37 o
  -7   4  12        8.38       11.74      3.54 o
  -6   4  12        0.89        0.87      2.42 o
  -5   4  12        2.78       -0.50      2.36 o
  -4   4  12        3.36        5.15      2.26 o
  -3   4  12        2.93        2.33      2.19 o
  -2   4  12        3.99        3.98      3.26 o
  -1   4  12        3.09        3.11      2.00 o
   0   4  12        2.66        0.51      1.73 o
   1   4  12        3.71        1.79      4.19 o
   2   4  12       12.19       16.86      4.25 o
  -3   5  12       15.32       26.27      5.34 o
  -2   5  12        1.71        3.42      3.48 o
  -9   0  13       27.40       23.21      3.64 o
  -8   0  13       28.00       23.97      4.78 o
  -7   0  13        3.88        1.37      2.92 o
  -6   0  13       15.54        9.00      3.54 o
  -5   0  13       10.53       10.81      3.60 o
  -4   0  13        1.07        1.43      2.55 o
  -3   0  13       36.75       31.49      4.91 o
  -2   0  13        0.28       -1.18      2.36 o
  -1   0  13        4.42        1.99      2.79 o
   0   0  13        9.36        7.95      3.35 o
   1   0  13        5.18       10.00      3.66 o
   2   0  13        0.91        3.79      3.23 o
   3   0  13        9.89        3.51      2.33 o
   4   0  13        2.37        6.13      2.74 o
  -9   1  13        8.63        7.56      2.30 o
  -8   1  13        1.44        4.73      2.39 o
  -7   1  13       10.37       13.65      2.74 o
  -6   1  13       23.96       24.89      3.36 o
  -5   1  13        8.61        5.77      3.94 o
  -4   1  13        5.99        5.40      2.17 o
  -3   1  13       13.70       11.01      2.48 o
  -2   1  13       20.89       22.29      5.74 o
  -1   1  13        2.21        1.42      1.89 o
   0   1  13        4.14        5.34      2.17 o
   1   1  13       13.18       14.88      2.81 o
   2   1  13       33.15       35.31      3.86 o
   3   1  13       15.02       19.46      3.35 o
  -8   2  13       12.31       18.13      4.35 o
  -7   2  13       10.49       14.34      3.85 o
  -6   2  13        1.98       -2.30      2.30 o
  -5   2  13        1.24        2.05      2.61 o
  -4   2  13       16.24       23.16      4.41 o
  -3   2  13       19.32       16.02      3.85 o
  -2   2  13        1.21        3.60      2.92 o
  -1   2  13       14.52       12.05      3.60 o
   0   2  13        3.11        3.73      2.98 o
   1   2  13        8.19        2.79      2.79 o
   2   2  13       25.52       39.56      5.59 o
   3   2  13        4.30        5.20      2.47 o
  -7   3  13       13.90        9.44      3.79 o
  -6   3  13       17.02       16.21      3.97 o
  -5   3  13        0.41       -0.43      2.48 o
  -4   3  13       14.96       18.13      4.10 o
  -3   3  13        0.98        0.56      2.36 o
  -2   3  13        6.31       10.37      3.66 o
  -1   3  13        9.31        6.95      3.23 o
   0   3  13        1.28       -1.72      1.72 o
   1   3  13        0.12       -0.59      2.08 o
  -4   4  13        6.48        4.60      4.16 o
  -3   4  13        1.38        2.79      3.79 o
  -2   4  13        1.36        0.93      3.29 o
  -1   4  13        0.92        3.97      3.48 o
  -7   0  14       16.82       17.08      4.53 o
  -6   0  14       14.26       21.11      4.72 o
  -5   0  14        1.61        2.36      3.17 o
  -4   0  14        4.97        0.87      2.98 o
  -3   0  14        3.97        0.99      3.04 o
  -2   0  14       13.71       15.21      4.16 o
  -1   0  14       14.81       14.53      4.16 o
   0   0  14        1.81       -0.99      2.92 o
   1   0  14        8.59       13.10      4.35 o
  -7   1  14        0.70        1.96      2.48 o
  -6   1  14        0.79        0.19      2.20 o
  -5   1  14        7.71        9.77      2.79 o
  -4   1  14        2.58        1.01      2.13 o
  -3   1  14       24.64       26.33      3.45 o
  -2   1  14       13.64       21.39      3.32 o
  -1   1  14        0.81       -1.05      2.02 o
   0   1  14        3.66        4.59      2.43 o
   1   1  14        2.63        2.17      3.04 o
  -6   2  14        0.30       -2.55      2.55 o
  -5   2  14       13.77       16.77      4.41 o
  -4   2  14        4.93        6.52      3.48 o
  -3   2  14       13.05       15.77      4.16 o
  -2   2  14        2.10       -0.62      2.79 o
  -1   2  14        2.46        0.93      2.92 o
   0   2  14        1.88        0.06      3.04 o
 
